# Supplementary material for: Refining and illuminating acetogenic Eubacterium strains for reclassification and metabolic engineering
Source: Microb Cell Fact. 2024 Jan 17;23:24. doi: 10.1186/s12934-024-02301-8 (PMC10795377; doi:10.1186/s12934-024-02301-8)
Supplement: Supplementary file 2 — Additional file 2: Phage-associated gene clusters identified in the sequenced genomes of strains ‘FD’ (DSM 3662T), ‘Marburg’ (DSM3468), ‘2A’ (DSM 2593), ‘11A’ (DSM 2594), ‘G14’ (DSM 107592), and ‘32’ (DSM 20517)). [file 12934_2024_2301_MOESM2_ESM.xlsx]

## Sheet: phages E.callanderi DSM2593
Region	Region Length	Completeness	Score	# Total Proteins	Region Position Start	Region Position Stop	Most Common Phage	GC %
1	35.8Kb	intact	130	52	1155375	1191246	PHAGE_Clostr_PhiS63_NC_017978(11)	42.17%
2	43.9Kb	intact	150	49	2174106	2218103	PHAGE_Coryne_Lederberg_NC_048790(6)	50.95%
3	35.4Kb	intact	150	36	2252914	2288389	PHAGE_Coryne_SamW_NC_048069(4)	41.77%
4	57.2Kb	intact	150	43	4463673	4520904	PHAGE_Coryne_Adelaide_NC_048791(7)	42.15%

## Sheet: phages E.callanderi DSM2594
Region	Region Length	Completeness	Score	# Total Proteins	Region Position Start	Region Position Stop	Most Common Phage	GC %
1	35.8Kb	intact	130	52	1155375	1191246	PHAGE_Clostr_PhiS63_NC_017978(11)	42.17%
2	43.9Kb	intact	150	49	2174106	2218103	PHAGE_Coryne_Lederberg_NC_048790(6)	50.95%
3	35.4Kb	intact	150	36	2252914	2288389	PHAGE_Coryne_SamW_NC_048069(4)	41.77%
4	57.2Kb	intact	150	43	4463677	4520908	PHAGE_Coryne_Lederberg_NC_048790(7)	42.15%

## Sheet: phages E.callanderi DSM107592
Region	Region Length	Completeness	Score	# Total Proteins	Region Position Start	Region Position Stop	Most Common Phage	GC %
1	52.5Kb	intact	150	81	1306465	1359021 info_outline	PHAGE_Clostr_phiCTC2B_NC_030951(6)	40.75%
2	49.1Kb	intact	130	59	3669562	3718758 info_outline	PHAGE_Faecal_FP_Lugh_NC_047912(6)	48.82%
3	39.7Kb	intact	150	58	4290054	4329759 info_outline	PHAGE_Strept_9873_NC_047763(7)	44.83%

## Sheet: phages E.maltosivorans DSM20517
Region	Region Length	Completeness	Score	# Total Proteins	Region Position Start	Region Position Stop	Most Common Phage	GC %
1	43.7Kb	intact	150	68	286933	330633	PHAGE_Geobac_GBSV1_NC_008376(7)	46.20%
2	55.9Kb	intact	140	49	1277059	1332991	PHAGE_Clostr_vB_CpeS_CP51_NC_021325(15)	45.36%
3	54Kb	intact	150	64	3551145	3605238	PHAGE_Lister_2389_NC_003291(6)	46.62%

## Sheet: phages E.callanderi DSM3662T
Region	Region Length	Completeness	Score	# Total Proteins	Region Position Start	Region Position Stop	Most Common Phage	GC %
1	41.4Kb	intact	130	62	231792	273237	PHAGE_Clostr_PhiS63_NC_017978(11)	41.96%
2	40.6Kb	intact	120	30	957576	998235	PHAGE_Geobac_E2_NC_009552(5)	36.22%
3	41.3Kb	intact	150	56	1539170	1580563	PHAGE_Clostr_phiCD111_NC_028905(10)	48.74%
4	34.3Kb	intact	110	44	3044353	3078721	PHAGE_Strept_phiARI0031_NC_031910(6)	49.34%
5	45.5Kb	intact	130	59	3077620	3123168	PHAGE_Faecal_FP_Lugh_NC_047912(6)	47.70%

## Sheet: phages E.callanderi DSM3468
Region	Region Length	Completeness	Score	# Total Proteins	Region Position Start	Region Position Stop	Most Common Phage	GC %
1	36.1Kb	intact	130	46	24707	60808	PHAGE_Clostr_PhiS63_NC_017978(11)	41.52%
2	41.9Kb	intact	150	56	1655565	1697532	PHAGE_Clostr_phiCD111_NC_028905(10)	47.86%
