# Supplementary material for: Refining and illuminating acetogenic Eubacterium strains for reclassification and metabolic engineering
Source: Microb Cell Fact. 2024 Jan 17;23:24. doi: 10.1186/s12934-024-02301-8 (PMC10795377; doi:10.1186/s12934-024-02301-8)
Supplement: Supplementary file 3 — Additional file 3: Genomic islands identified in the sequenced genomes of strains ‘FD’ (DSM 3662T), ‘Marburg’ (DSM3468), ‘2A’ (DSM 2593), ‘11A’ (DSM 2594), ‘G14’ (DSM 107592), and ‘32’ (DSM 20517)). [file 12934_2024_2301_MOESM3_ESM.xlsx]

## Sheet: GIs E. callanderi DSM2593
GI number	Island start	Island end	Length	Gene ID	Locus	Gene start	Gene end	Strand	Product	Method
1	229394	234599	5205		EUCA2A_01920	229394	229768	-1	hypothetical protein	Predicted by at least one method
					EUCA2A_01930	229924	230793	-1	DegV domain-containing protein
				fbp	EUCA2A_01940	231018	233006	-1	Fructose-1,6-bisphosphatase class 3
				metH_2	EUCA2A_01950	233256	233888	1	Methionine synthase
					EUCA2A_01960	233895	234599	1	hypothetical protein
2	490167	494884	4717	fabG_1	EUCA2A_04410	490167	490970	1	3-oxoacyl-[acyl-carrier-protein] reductase FabG	Predicted by at least one method
				lyx_3	EUCA2A_04420	491011	492555	1	L-xylulose/3-keto-L-gulonate kinase
					EUCA2A_04430	492638	493576	1	hypothetical protein
					EUCA2A_04440	493533	493874	1	hypothetical protein
				deoR_2	EUCA2A_04450	493922	494884	-1	Deoxyribonucleoside regulator
3	503727	510887	7160	algC	EUCA2A_04530	503727	505211	1	Phosphomannomutase/phosphoglucomutase	Predicted by at least one method
					EUCA2A_04540	505235	508717	-1	hypothetical protein
					EUCA2A_04550	508857	510887	-1	hypothetical protein
4	516414	530804	14390		EUCA2A_04590	516414	518183	-1	hypothetical protein	Predicted by at least one method
					EUCA2A_04600	518372	519148	1	hypothetical protein
					EUCA2A_04610	519254	519727	1	hypothetical protein
					EUCA2A_04620	519724	520377	1	hypothetical protein
					EUCA2A_04630	520377	520553	1	hypothetical protein
					EUCA2A_04640	520555	520794	1	hypothetical protein
					EUCA2A_04650	520832	521068	1	hypothetical protein
					EUCA2A_04660	521107	521343	1	hypothetical protein
					EUCA2A_04670	521376	521951	1	hypothetical protein
					EUCA2A_04680	522231	525107	1	hypothetical protein
					EUCA2A_04690	525124	526503	1	hypothetical protein
					EUCA2A_04700	526579	528717	-1	hypothetical protein
					EUCA2A_04710	528977	530446	1	hypothetical protein
					EUCA2A_04720	530487	530804	1	hypothetical protein
5	799378	810907	11529		EUCA2A_07200	799378	800241	1	hypothetical protein	Predicted by at least one method
					EUCA2A_07210	800238	800846	1	hypothetical protein
					EUCA2A_07220	800843	801040	1	hypothetical protein
				sigI_1	EUCA2A_07230	801055	801651	1	RNA polymerase sigma factor SigI
				norR_5	EUCA2A_07240	801748	803157	-1	Anaerobic nitric oxide reductase transcription regulator NorR
				mtgB_11	EUCA2A_07250	803318	804775	-1	Glycine betaine methyltransferase
				yqcE_7	EUCA2A_07260	804802	806103	-1	Inner membrane protein YqcE
					EUCA2A_07270	806324	806548	1	hypothetical protein
					EUCA2A_07280	806581	806817	1	hypothetical protein
					EUCA2A_07290	807219	807767	1	hypothetical protein
					EUCA2A_07300	807825	808301	1	hypothetical protein
				mtnK_2	EUCA2A_07310	808368	809603	-1	Methylthioribose kinase
				mtnK_3	EUCA2A_07320	809606	810907	-1	Methylthioribose kinase
6	834070	838451	4381	polA	EUCA2A_07580	834070	836727	1	DNA polymerase I	Predicted by at least one method
				coaE	EUCA2A_07590	836789	837403	1	Dephospho-CoA kinase
					EUCA2A_07610	837771	838451	1	hypothetical protein
7	1160183	1190368	30185		EUCA2A_10510	1160183	1160734	1	hypothetical protein	Predicted by at least one method
					EUCA2A_10520	1160776	1160922	1	hypothetical protein
					EUCA2A_10530	1160928	1161578	-1	hypothetical protein
					EUCA2A_10540	1161759	1161923	1	hypothetical protein
					EUCA2A_10550	1162034	1162369	1	hypothetical protein
					EUCA2A_10560	1162383	1162796	1	hypothetical protein
					EUCA2A_10570	1162798	1162965	1	hypothetical protein
					EUCA2A_10580	1163127	1163345	1	hypothetical protein
					EUCA2A_10590	1163335	1163580	1	hypothetical protein
					EUCA2A_10600	1163883	1164602	1	hypothetical protein
					EUCA2A_10610	1164618	1164992	1	hypothetical protein
					EUCA2A_10620	1165009	1165707	1	hypothetical protein
					EUCA2A_10630	1165715	1165924	1	hypothetical protein
					EUCA2A_10640	1165878	1166081	1	hypothetical protein
					EUCA2A_10650	1166078	1166296	1	hypothetical protein
				recU_1	EUCA2A_10660	1166277	1166873	1	Holliday junction resolvase RecU
					EUCA2A_10670	1167084	1167551	1	hypothetical protein
					EUCA2A_10680	1167548	1168165	1	hypothetical protein
					EUCA2A_10690	1168505	1168747	1	hypothetical protein
					EUCA2A_10700	1168740	1168937	1	hypothetical protein
					EUCA2A_10710	1169317	1169733	1	hypothetical protein
					EUCA2A_10720	1170018	1170431	1	hypothetical protein
					EUCA2A_10730	1170516	1170899	1	hypothetical protein
					EUCA2A_10740	1170889	1172514	1	hypothetical protein
					EUCA2A_10750	1172519	1172704	1	hypothetical protein
					EUCA2A_10760	1172707	1173966	1	hypothetical protein
					EUCA2A_10770	1173953	1174603	1	hypothetical protein
					EUCA2A_10780	1174613	1176025	1	hypothetical protein
					EUCA2A_10790	1176037	1176327	1	hypothetical protein
					EUCA2A_10800	1176312	1176638	1	hypothetical protein
					EUCA2A_10810	1176638	1177129	1	hypothetical protein
					EUCA2A_10820	1177122	1177484	1	hypothetical protein
					EUCA2A_10830	1177484	1178392	1	hypothetical protein
					EUCA2A_10840	1178402	1178743	1	hypothetical protein
					EUCA2A_10850	1178827	1179144	1	hypothetical protein
				smc_3	EUCA2A_10860	1179134	1182634	1	Chromosome partition protein Smc
					EUCA2A_10870	1182635	1183360	1	hypothetical protein
					EUCA2A_10880	1183378	1183638	1	hypothetical protein
					EUCA2A_10890	1183638	1184030	1	hypothetical protein
					EUCA2A_10900	1184055	1189589	1	hypothetical protein
					EUCA2A_10910	1189666	1190031	1	hypothetical protein
					EUCA2A_10920	1190051	1190368	1	hypothetical protein
8	1326169	1365928	39759	rcsC_3	EUCA2A_12250	1326169	1328910	1	Sensor histidine kinase RcsC	Predicted by at least one method
					EUCA2A_12260	1329205	1330383	-1	IS110 family transposase ISBth13
					EUCA2A_12270	1330680	1330838	1	hypothetical protein
					EUCA2A_12280	1330807	1331148	1	hypothetical protein
					EUCA2A_12290	1331139	1332503	1	hypothetical protein
					EUCA2A_12300	1332487	1333293	1	hypothetical protein
					EUCA2A_12310	1333299	1334183	1	hypothetical protein
					EUCA2A_12320	1334195	1334398	1	hypothetical protein
					EUCA2A_12330	1334388	1336178	1	hypothetical protein
					EUCA2A_12340	1336197	1336556	1	hypothetical protein
					EUCA2A_12350	1336630	1337466	1	hypothetical protein
					EUCA2A_12360	1337482	1337652	1	hypothetical protein
					EUCA2A_12370	1337649	1337936	1	hypothetical protein
					EUCA2A_12380	1337920	1338285	1	hypothetical protein
					EUCA2A_12390	1338278	1340611	1	hypothetical protein
					EUCA2A_12400	1340625	1341026	1	hypothetical protein
				srtB_1	EUCA2A_12410	1341039	1341806	1	Sortase B
					EUCA2A_12420	1341824	1342318	1	hypothetical protein
					EUCA2A_12430	1342333	1344072	1	hypothetical protein
					EUCA2A_12440	1344137	1344589	-1	hypothetical protein
					EUCA2A_12450	1344816	1345151	1	hypothetical protein
					EUCA2A_12460	1345307	1345522	1	hypothetical protein
					EUCA2A_12470	1345709	1345915	1	hypothetical protein
				rapA_1	EUCA2A_12480	1345959	1349198	1	RNA polymerase-associated protein RapA
					EUCA2A_12490	1349211	1349822	1	hypothetical protein
					EUCA2A_12500	1349825	1350697	1	hypothetical protein
					EUCA2A_12510	1350721	1352757	1	hypothetical protein
					EUCA2A_12520	1352759	1355908	1	hypothetical protein
				dinB_1	EUCA2A_12530	1355961	1357490	1	DNA polymerase IV
					EUCA2A_12540	1357523	1357732	1	hypothetical protein
					EUCA2A_12550	1357746	1358180	1	hypothetical protein
					EUCA2A_12560	1358199	1359200	1	hypothetical protein
					EUCA2A_12570	1359441	1360208	1	hypothetical protein
				lexA_1	EUCA2A_12580	1360397	1360996	1	LexA repressor
					EUCA2A_12590	1361011	1361130	1	hypothetical protein
					EUCA2A_12600	1361127	1361852	1	hypothetical protein
					EUCA2A_12610	1361849	1362097	1	hypothetical protein
					EUCA2A_12620	1362413	1363000	1	hypothetical protein
					EUCA2A_12630	1363105	1363665	1	hypothetical protein
					EUCA2A_12640	1363658	1363879	1	hypothetical protein
					EUCA2A_12650	1363971	1364201	1	hypothetical protein
					EUCA2A_12660	1364182	1364418	1	hypothetical protein
					EUCA2A_12670	1364433	1364684	1	hypothetical protein
				Int-Tn_2	EUCA2A_12680	1364696	1365928	1	Transposase from transposon Tn916
9	1345709	1349822	4113		EUCA2A_12470	1345709	1345915	1	hypothetical protein	Predicted by at least one method
				rapA_1	EUCA2A_12480	1345959	1349198	1	RNA polymerase-associated protein RapA
					EUCA2A_12490	1349211	1349822	1	hypothetical protein
10	1501076	1526821	25745	xerC_5	EUCA2A_13960	1501076	1501990	1	Tyrosine recombinase XerC	Predicted by at least one method
					EUCA2A_13970	1502310	1502846	1	hypothetical protein
					EUCA2A_13980	1502932	1503699	1	hypothetical protein
					EUCA2A_13990	1503730	1505469	1	hypothetical protein
					EUCA2A_14000	1505565	1508393	1	hypothetical protein
					EUCA2A_14010	1508463	1509032	1	hypothetical protein
					EUCA2A_14020	1509108	1509782	1	hypothetical protein
					EUCA2A_14030	1509890	1510468	1	hypothetical protein
					EUCA2A_14040	1510583	1510960	1	hypothetical protein
					EUCA2A_14050	1510957	1511568	1	hypothetical protein
					EUCA2A_14060	1511565	1511765	1	hypothetical protein
				rpoH_2	EUCA2A_14070	1511775	1512404	1	RNA polymerase sigma factor RpoH
					EUCA2A_14080	1512493	1512717	1	hypothetical protein
					EUCA2A_14090	1512777	1513007	1	hypothetical protein
					EUCA2A_14100	1513079	1513633	1	hypothetical protein
					EUCA2A_14110	1513670	1514542	-1	hypothetical protein
				rhaR_1	EUCA2A_14120	1514892	1516154	1	HTH-type transcriptional activator RhaR
				metH_7	EUCA2A_14130	1516190	1516837	1	Methionine synthase
				acsE_3	EUCA2A_14140	1516983	1517780	1	5-methyltetrahydrofolate:corrinoid/iron-sulfur protein co-methyltransferase
				metH_8	EUCA2A_14150	1517810	1518436	1	Methionine synthase
				mtgB_14	EUCA2A_14160	1518448	1519887	1	Glycine betaine methyltransferase
					EUCA2A_14170	1519897	1520838	1	hypothetical protein
					EUCA2A_14180	1520970	1521359	1	hypothetical protein
				rcsC_4	EUCA2A_14190	1521439	1524714	1	Sensor histidine kinase RcsC
				ugtP_1	EUCA2A_14200	1524755	1525912	-1	Processive diacylglycerol beta-glucosyltransferase
				rsbP	EUCA2A_14210	1526045	1526821	-1	Phosphoserine phosphatase RsbP
11	1774080	1781063	6983	apeB	EUCA2A_16600	1774080	1775390	-1	putative M18 family aminopeptidase 2	Predicted by at least one method
				ycaM	EUCA2A_16610	1775406	1776836	-1	Inner membrane transporter YcaM
				btsR_1	EUCA2A_16620	1777100	1777831	-1	Transcriptional regulatory protein BtsR
					EUCA2A_16630	1778152	1778505	1	hypothetical protein
					EUCA2A_16640	1778480	1778641	1	hypothetical protein
					EUCA2A_16650	1778869	1779339	1	hypothetical protein
					EUCA2A_16660	1779332	1780252	1	hypothetical protein
					EUCA2A_16670	1780249	1780860	1	hypothetical protein
					EUCA2A_16680	1780863	1781063	1	hypothetical protein
12	1981777	1985669	3892		EUCA2A_18500	1981777	1981932	1	hypothetical protein	Predicted by at least one method
					EUCA2A_18510	1982166	1982501	1	hypothetical protein
				aaaT	EUCA2A_18520	1982603	1983112	1	L-amino acid N-acetyltransferase AaaT
					EUCA2A_18530	1983107	1983322	-1	hypothetical protein
					EUCA2A_18540	1983417	1984259	-1	IS3 family transposase ISBce15
					EUCA2A_18550	1984256	1984609	-1	hypothetical protein
					EUCA2A_18560	1984688	1984855	-1	hypothetical protein
					EUCA2A_18570	1985010	1985669	1	hypothetical protein
13	2073230	2082777	9547		EUCA2A_19550	2073230	2074849	1	hypothetical protein	Predicted by at least one method
				hisK_1	EUCA2A_19560	2074863	2075660	1	Histidinol-phosphatase
				nfdA_2	EUCA2A_19570	2075714	2077438	-1	N-substituted formamide deformylase
				moeA	EUCA2A_19580	2077712	2078935	1	Molybdopterin molybdenumtransferase
					EUCA2A_19590	2078954	2080888	1	hypothetical protein
				moaA_3	EUCA2A_19600	2080885	2081841	1	GTP 3',8-cyclase
				moaC	EUCA2A_19610	2081843	2082340	1	Cyclic pyranopterin monophosphate synthase
					EUCA2A_19620	2082337	2082777	1	hypothetical protein
14	2101917	2109736	7819		EUCA2A_19880	2101917	2102318	1	hypothetical protein	Predicted by at least one method
					EUCA2A_19890	2102379	2102885	-1	hypothetical protein
				mgtA_3	EUCA2A_19900	2102901	2105561	-1	Magnesium-transporting ATPase, P-type 1
					EUCA2A_19910	2105673	2106356	-1	hypothetical protein
					EUCA2A_19920	2106398	2106592	-1	hypothetical protein
				mgtB	EUCA2A_19930	2106611	2109373	-1	Magnesium-transporting ATPase, P-type 1
					EUCA2A_19940	2109425	2109736	-1	hypothetical protein
15	2114340	2118515	4175		EUCA2A_19990	2113693	2114352	1	hypothetical protein	Predicted by at least one method
					EUCA2A_20000	2114340	2114564	1	hypothetical protein
					EUCA2A_20010	2114561	2114803	1	hypothetical protein
					EUCA2A_20020	2114843	2115076	1	hypothetical protein
					EUCA2A_20030	2115118	2115354	1	hypothetical protein
					EUCA2A_20040	2115359	2115925	1	hypothetical protein
				trmO	EUCA2A_20050	2116015	2116491	1	tRNA (adenine(37)-N6)-methyltransferase
					EUCA2A_20060	2116583	2117182	1	hypothetical protein
					EUCA2A_20070	2117179	2117793	1	hypothetical protein
					EUCA2A_20080	2117934	2118515	1	IS1595 family transposase ISBth19
16	2171636	2284524	112888	acr3	EUCA2A_20550	2171636	2172676	1	Arsenical-resistance protein Acr3	Predicted by at least one method
					EUCA2A_20560	2172676	2173674	1	hypothetical protein
				arsC_1	EUCA2A_20570	2173689	2174087	1	Arsenate reductase
					EUCA2A_20580	2174145	2174372	1	hypothetical protein
					EUCA2A_20590	2174428	2175996	-1	hypothetical protein
					EUCA2A_20600	2175996	2176412	-1	hypothetical protein
					EUCA2A_20610	2176417	2177976	-1	hypothetical protein
					EUCA2A_20620	2178029	2178235	-1	hypothetical protein
					EUCA2A_20630	2178354	2179325	-1	hypothetical protein
					EUCA2A_20640	2179327	2179740	-1	hypothetical protein
					EUCA2A_20650	2179820	2182291	-1	hypothetical protein
					EUCA2A_20660	2182288	2182866	-1	hypothetical protein
					EUCA2A_20670	2182867	2183058	-1	hypothetical protein
					EUCA2A_20680	2183072	2185594	-1	hypothetical protein
					EUCA2A_20690	2185601	2186380	-1	hypothetical protein
					EUCA2A_20700	2186382	2189102	-1	hypothetical protein
					EUCA2A_20710	2189121	2189285	-1	hypothetical protein
					EUCA2A_20720	2189282	2189659	-1	hypothetical protein
					EUCA2A_20730	2189671	2190255	-1	hypothetical protein
					EUCA2A_20740	2190261	2190587	-1	hypothetical protein
					EUCA2A_20750	2190584	2190970	-1	hypothetical protein
					EUCA2A_20760	2190967	2191299	-1	hypothetical protein
					EUCA2A_20770	2191296	2191631	-1	hypothetical protein
					EUCA2A_20780	2191651	2192886	-1	hypothetical protein
				clpP_2	EUCA2A_20790	2192902	2193630	-1	ATP-dependent Clp protease proteolytic subunit
					EUCA2A_20800	2193627	2194955	-1	hypothetical protein
					EUCA2A_20810	2194972	2196579	-1	hypothetical protein
					EUCA2A_20820	2196697	2196945	-1	hypothetical protein
					EUCA2A_20830	2196950	2197315	-1	hypothetical protein
					EUCA2A_20840	2197447	2197623	-1	hypothetical protein
					EUCA2A_20850	2197625	2197849	-1	hypothetical protein
					EUCA2A_20860	2197840	2198508	-1	hypothetical protein
					EUCA2A_20870	2198655	2199920	-1	hypothetical protein
					EUCA2A_20880	2199921	2200502	-1	hypothetical protein
					EUCA2A_20890	2200619	2200966	-1	hypothetical protein
					EUCA2A_20900	2201129	2201557	-1	hypothetical protein
					EUCA2A_20910	2201554	2201778	-1	hypothetical protein
					EUCA2A_20920	2201778	2203130	-1	hypothetical protein
					EUCA2A_20930	2203111	2203392	-1	hypothetical protein
					EUCA2A_20940	2203534	2205807	-1	hypothetical protein
					EUCA2A_20950	2205807	2206136	-1	hypothetical protein
					EUCA2A_20960	2206141	2206563	-1	hypothetical protein
					EUCA2A_20970	2206650	2208638	-1	hypothetical protein
					EUCA2A_20980	2208703	2208945	-1	hypothetical protein
					EUCA2A_20990	2208959	2209531	-1	hypothetical protein
					EUCA2A_21000	2209524	2210663	-1	hypothetical protein
					EUCA2A_21010	2210653	2210988	-1	hypothetical protein
					EUCA2A_21020	2211286	2211792	-1	hypothetical protein
					EUCA2A_21030	2212088	2213023	1	hypothetical protein
					EUCA2A_21040	2213016	2213666	1	hypothetical protein
					EUCA2A_21050	2213680	2213904	1	hypothetical protein
					EUCA2A_21060	2213943	2216228	1	hypothetical protein
					EUCA2A_21070	2216292	2218103	1	hypothetical protein
					EUCA2A_21080	2218160	2218798	-1	hypothetical protein
					EUCA2A_21090	2218907	2219221	1	hypothetical protein
					EUCA2A_21100	2219242	2219724	1	hypothetical protein
					EUCA2A_21110	2219724	2220440	1	hypothetical protein
					EUCA2A_21120	2220693	2220965	1	hypothetical protein
				iscU_2	EUCA2A_21130	2221439	2221807	1	Iron-sulfur cluster assembly scaffold protein IscU
					EUCA2A_21140	2221782	2222150	1	hypothetical protein
					EUCA2A_21150	2222152	2223012	1	Iron-sulfur cluster carrier protein
				rsxB_5	EUCA2A_21160	2222990	2223874	1	Ion-translocating oxidoreductase complex subunit B
					EUCA2A_21170	2223871	2224692	1	hypothetical protein
				zupT_2	EUCA2A_21180	2224724	2225455	1	Zinc transporter ZupT
				apbC	EUCA2A_21190	2225511	2226359	1	Iron-sulfur cluster carrier protein
					EUCA2A_21200	2226356	2227180	1	hypothetical protein
				lgt_2	EUCA2A_21210	2227277	2228083	-1	Phosphatidylglycerol--prolipoprotein diacylglyceryl transferase
					EUCA2A_21220	2228788	2230407	1	hypothetical protein
					EUCA2A_21230	2230422	2232839	1	hypothetical protein
					EUCA2A_21240	2232832	2233995	1	putative type I restriction enzymeP M protein
					EUCA2A_21250	2234047	2234400	1	hypothetical protein
					EUCA2A_21260	2234397	2235239	1	IS3 family transposase ISBce15
					EUCA2A_21270	2235612	2236712	1	hypothetical protein
					EUCA2A_21280	2236713	2237828	1	hypothetical protein
					EUCA2A_21290	2237899	2238558	1	hypothetical protein
					EUCA2A_21300	2238583	2241492	1	hypothetical protein
					EUCA2A_21310	2241507	2243420	1	hypothetical protein
					EUCA2A_21320	2243813	2244355	1	hypothetical protein
					EUCA2A_21330	2244420	2245202	1	hypothetical protein
					EUCA2A_21340	2245204	2245638	1	hypothetical protein
					EUCA2A_21350	2245635	2247992	1	hypothetical protein
					EUCA2A_21360	2248217	2248498	1	hypothetical protein
					EUCA2A_21370	2248479	2249831	1	hypothetical protein
					EUCA2A_21380	2249828	2250052	1	hypothetical protein
					EUCA2A_21390	2250049	2250501	1	hypothetical protein
					EUCA2A_21400	2251098	2251271	1	hypothetical protein
					EUCA2A_21410	2251488	2252825	-1	IS1380 family transposase ISDre4
					EUCA2A_21420	2252927	2253277	-1	hypothetical protein
					EUCA2A_21430	2253293	2253517	-1	hypothetical protein
					EUCA2A_21440	2253660	2255222	-1	hypothetical protein
					EUCA2A_21450	2255224	2255640	-1	hypothetical protein
					EUCA2A_21460	2255641	2257203	-1	hypothetical protein
					EUCA2A_21470	2257265	2257480	-1	hypothetical protein
					EUCA2A_21480	2257536	2259476	-1	hypothetical protein
					EUCA2A_21490	2259550	2260101	-1	hypothetical protein
					EUCA2A_21500	2260107	2261243	-1	hypothetical protein
					EUCA2A_21510	2261236	2261553	-1	hypothetical protein
					EUCA2A_21520	2261528	2261746	-1	hypothetical protein
					EUCA2A_21530	2261886	2262824	-1	hypothetical protein
					EUCA2A_21540	2262827	2263237	-1	hypothetical protein
					EUCA2A_21550	2263298	2265766	-1	hypothetical protein
					EUCA2A_21560	2265766	2266350	-1	hypothetical protein
					EUCA2A_21570	2266553	2269078	-1	hypothetical protein
					EUCA2A_21580	2269083	2269859	-1	hypothetical protein
					EUCA2A_21590	2269872	2272478	-1	hypothetical protein
					EUCA2A_21600	2272684	2273067	-1	hypothetical protein
					EUCA2A_21610	2273081	2273665	-1	hypothetical protein
					EUCA2A_21620	2273668	2274012	-1	hypothetical protein
					EUCA2A_21630	2274009	2274440	-1	hypothetical protein
					EUCA2A_21640	2274427	2274753	-1	hypothetical protein
					EUCA2A_21650	2274772	2275080	-1	hypothetical protein
					EUCA2A_21660	2275103	2275327	-1	hypothetical protein
					EUCA2A_21670	2275340	2276536	-1	hypothetical protein
				clpP_3	EUCA2A_21680	2276553	2277164	-1	ATP-dependent Clp protease proteolytic subunit
					EUCA2A_21690	2277220	2278542	-1	hypothetical protein
					EUCA2A_21700	2278558	2280123	-1	hypothetical protein
					EUCA2A_21710	2280272	2280496	-1	hypothetical protein
					EUCA2A_21720	2280500	2280679	-1	hypothetical protein
					EUCA2A_21730	2280669	2280899	-1	hypothetical protein
					EUCA2A_21740	2280883	2281575	-1	hypothetical protein
					EUCA2A_21750	2281712	2282947	-1	hypothetical protein
				metK_2	EUCA2A_21760	2282937	2284100	-1	S-adenosylmethionine synthase
					EUCA2A_21770	2284102	2284524	-1	hypothetical protein
17	2196697	2201778	5081		EUCA2A_20820	2196697	2196945	-1	hypothetical protein	Predicted by at least one method
					EUCA2A_20830	2196950	2197315	-1	hypothetical protein
					EUCA2A_20840	2197447	2197623	-1	hypothetical protein
					EUCA2A_20850	2197625	2197849	-1	hypothetical protein
					EUCA2A_20860	2197840	2198508	-1	hypothetical protein
					EUCA2A_20870	2198655	2199920	-1	hypothetical protein
					EUCA2A_20880	2199921	2200502	-1	hypothetical protein
					EUCA2A_20890	2200619	2200966	-1	hypothetical protein
					EUCA2A_20900	2201129	2201557	-1	hypothetical protein
					EUCA2A_20910	2201554	2201778	-1	hypothetical protein
18	2252927	2259476	6549		EUCA2A_21420	2252927	2253277	-1	hypothetical protein	Predicted by at least one method
					EUCA2A_21430	2253293	2253517	-1	hypothetical protein
					EUCA2A_21440	2253660	2255222	-1	hypothetical protein
					EUCA2A_21450	2255224	2255640	-1	hypothetical protein
					EUCA2A_21460	2255641	2257203	-1	hypothetical protein
					EUCA2A_21470	2257265	2257480	-1	hypothetical protein
					EUCA2A_21480	2257536	2259476	-1	hypothetical protein
19	2263298	2269859	6561		EUCA2A_21550	2263298	2265766	-1	hypothetical protein	Predicted by at least one method
					EUCA2A_21560	2265766	2266350	-1	hypothetical protein
					EUCA2A_21570	2266553	2269078	-1	hypothetical protein
					EUCA2A_21580	2269083	2269859	-1	hypothetical protein
20	2390614	2399109	8495	phoP_2	EUCA2A_22670	2390614	2391315	1	Alkaline phosphatase synthesis transcriptional regulatory protein PhoP	Predicted by at least one method
				phoR_1	EUCA2A_22680	2391312	2393069	1	Alkaline phosphatase synthesis sensor protein PhoR
					EUCA2A_22690	2393515	2394456	1	hypothetical protein
					EUCA2A_22700	2394712	2396511	1	hypothetical protein
					EUCA2A_22710	2396761	2397072	1	hypothetical protein
				regX3_4	EUCA2A_22720	2397414	2398085	1	Sensory transduction protein regX3
				phoR_2	EUCA2A_22730	2398087	2399109	1	Phosphate regulon sensor protein PhoR
21	2527545	2561034	33489		EUCA2A_24070	2527545	2528126	1	hypothetical protein	Predicted by at least one method
					EUCA2A_24080	2528219	2529661	-1	hypothetical protein
				xylB_6	EUCA2A_24090	2529673	2531163	-1	Xylulose kinase
				hdpA_2	EUCA2A_24100	2531195	2531941	-1	Dihydroxyacetone phosphatase
				srlR_3	EUCA2A_24110	2532201	2533055	-1	Glucitol operon repressor
				ybdM	EUCA2A_24120	2534515	2535051	-1	putative protein YbdM
					EUCA2A_24130	2535044	2536378	-1	hypothetical protein
				rhaR_3	EUCA2A_24140	2536774	2537976	-1	HTH-type transcriptional activator RhaR
				cbh	EUCA2A_24150	2539366	2540343	-1	Choloylglycine hydrolase
					EUCA2A_24160	2541021	2543978	1	hypothetical protein
					EUCA2A_24170	2544372	2544974	1	hypothetical protein
					EUCA2A_24180	2545196	2545396	1	hypothetical protein
				soj_1	EUCA2A_24190	2546166	2546999	1	Chromosome-partitioning ATPase Soj
				noc_1	EUCA2A_24200	2547011	2547976	1	Nucleoid occlusion protein
					EUCA2A_24210	2548084	2548989	1	hypothetical protein
					EUCA2A_24220	2549022	2549120	1	hypothetical protein
					EUCA2A_24230	2549136	2549300	1	hypothetical protein
					EUCA2A_24240	2549355	2549516	1	hypothetical protein
					EUCA2A_24250	2549571	2550014	1	hypothetical protein
					EUCA2A_24260	2550237	2550518	1	hypothetical protein
					EUCA2A_24270	2550598	2550915	1	hypothetical protein
					EUCA2A_24280	2551158	2552246	1	hypothetical protein
					EUCA2A_24290	2552497	2556420	1	hypothetical protein
				rpe_2	EUCA2A_24300	2556626	2557228	-1	Ribulose-phosphate 3-epimerase
					EUCA2A_24310	2557394	2559469	1	hypothetical protein
					EUCA2A_24320	2559462	2559917	1	hypothetical protein
				ysdC	EUCA2A_24330	2559922	2561034	1	Putative aminopeptidase YsdC
				gatB_3	EUCA2A_24340	2561031	2561306	1	PTS system galactitol-specific EIIB component
22	3221515	3228462	6947		EUCA2A_30850	3221515	3221934	-1	hypothetical protein	Predicted by at least one method
					EUCA2A_30860	3221945	3222340	-1	hypothetical protein
					EUCA2A_30870	3222423	3223949	-1	hypothetical protein
					EUCA2A_30880	3224135	3224362	-1	hypothetical protein
					EUCA2A_30890	3224374	3224826	-1	hypothetical protein
					EUCA2A_30900	3224886	3225890	-1	hypothetical protein
					EUCA2A_30910	3225967	3228042	-1	hypothetical protein
					EUCA2A_30920	3228220	3228462	1	hypothetical protein
23	3445647	3450166	4519	ftsY	EUCA2A_33000	3445647	3446555	-1	Signal recognition particle receptor FtsY	Predicted by at least one method
				smc_5	EUCA2A_33010	3446588	3450166	-1	Chromosome partition protein Smc
24	3454477	3458539	4062	tmcAL	EUCA2A_33080	3454477	3455718	1	tRNA(Met) cytidine acetate ligase	Predicted by at least one method
				pnbA_2	EUCA2A_33090	3455715	3457298	1	Para-nitrobenzyl esterase
					EUCA2A_33100	3457310	3458539	1	Aminopeptidase 2
25	3584176	3604918	20742		EUCA2A_34200	3584176	3584898	-1	IS3 family transposase ISBce15	Predicted by at least one method
				mdh	EUCA2A_34210	3586099	3587247	-1	NAD-dependent methanol dehydrogenase
				bgaB	EUCA2A_34220	3587271	3589433	-1	Beta-galactosidase BgaB
				araA	EUCA2A_34230	3589436	3590779	-1	L-arabinose isomerase
				gatY_2	EUCA2A_34240	3590772	3591593	-1	D-tagatose-1,6-bisphosphate aldolase subunit GatY
				dhaK_3	EUCA2A_34250	3591621	3592616	-1	PTS-dependent dihydroxyacetone kinase, dihydroxyacetone-binding subunit DhaK
				dhaL_3	EUCA2A_34260	3592617	3593252	-1	PEP-dependent dihydroxyacetone kinase, ADP-binding subunit DhaL
					EUCA2A_34270	3593245	3594105	-1	D-psicose 3-epimerase
					EUCA2A_34280	3594391	3595608	1	IS110 family transposase ISEnfa110
				ulaA	EUCA2A_34290	3595777	3597066	-1	Ascorbate-specific PTS system EIIC component
					EUCA2A_34300	3597078	3597380	-1	hypothetical protein
				ulaC	EUCA2A_34310	3597373	3597825	-1	Ascorbate-specific PTS system EIIA component
					EUCA2A_34320	3597818	3599902	-1	hypothetical protein
					EUCA2A_34330	3600114	3600239	1	hypothetical protein
					EUCA2A_34340	3600304	3600432	-1	hypothetical protein
					EUCA2A_34350	3600876	3601163	-1	hypothetical protein
					EUCA2A_34360	3601649	3602362	-1	hypothetical protein
					EUCA2A_34370	3602372	3602995	-1	hypothetical protein
					EUCA2A_34380	3603435	3604217	-1	hypothetical protein
					EUCA2A_34390	3604613	3604918	1	hypothetical protein
					EUCA2A_34400	3604915	3605247	1	hypothetical protein
26	3600114	3604217	4103		EUCA2A_34330	3600114	3600239	1	hypothetical protein	Predicted by at least one method
					EUCA2A_34340	3600304	3600432	-1	hypothetical protein
					EUCA2A_34350	3600876	3601163	-1	hypothetical protein
					EUCA2A_34360	3601649	3602362	-1	hypothetical protein
					EUCA2A_34370	3602372	3602995	-1	hypothetical protein
					EUCA2A_34380	3603435	3604217	-1	hypothetical protein
27	3654125	3661204	7079		EUCA2A_34920	3651817	3654141	-1	hypothetical protein	Predicted by at least one method
					EUCA2A_34930	3654125	3654475	-1	hypothetical protein
					EUCA2A_34940	3654635	3656566	-1	hypothetical protein
					EUCA2A_34950	3657404	3657556	-1	hypothetical protein
					EUCA2A_34960	3657692	3658096	1	hypothetical protein
					EUCA2A_34970	3658131	3658970	-1	hypothetical protein
					EUCA2A_34980	3659038	3659376	-1	hypothetical protein
					EUCA2A_34990	3659354	3661204	-1	hypothetical protein
28	3659354	3667517	8163		EUCA2A_34980	3659038	3659376	-1	hypothetical protein	Predicted by at least one method
					EUCA2A_34990	3659354	3661204	-1	hypothetical protein
					EUCA2A_35000	3661220	3662122	-1	hypothetical protein
					EUCA2A_35010	3662119	3663057	-1	hypothetical protein
					EUCA2A_35020	3663047	3664420	-1	hypothetical protein
					EUCA2A_35030	3664422	3664742	-1	hypothetical protein
					EUCA2A_35040	3664723	3665136	-1	hypothetical protein
					EUCA2A_35050	3665347	3665913	-1	hypothetical protein
					EUCA2A_35060	3665927	3666514	-1	hypothetical protein
					EUCA2A_35070	3666574	3666777	-1	hypothetical protein
					EUCA2A_35080	3666834	3667517	-1	hypothetical protein
29	3707427	3733598	26171	ccpA_2	EUCA2A_35450	3707427	3708431	1	Catabolite control protein A	Predicted by at least one method
					EUCA2A_35460	3709111	3709530	1	hypothetical protein
					EUCA2A_35470	3709707	3709958	-1	hypothetical protein
					EUCA2A_35480	3710255	3711433	1	IS110 family transposase ISBth13
					EUCA2A_35490	3711681	3712085	-1	hypothetical protein
					EUCA2A_35500	3712082	3713038	-1	hypothetical protein
					EUCA2A_35510	3713062	3720903	-1	hypothetical protein
					EUCA2A_35520	3720919	3721200	-1	hypothetical protein
					EUCA2A_35530	3721181	3721408	-1	hypothetical protein
					EUCA2A_35540	3721421	3721711	-1	hypothetical protein
					EUCA2A_35550	3721772	3721861	-1	hypothetical protein
					EUCA2A_35560	3721861	3726111	-1	hypothetical protein
					EUCA2A_35570	3726186	3726854	-1	hypothetical protein
				noc_3	EUCA2A_35580	3727096	3728028	-1	Nucleoid occlusion protein
				soj_3	EUCA2A_35590	3727985	3728809	-1	Sporulation initiation inhibitor protein Soj
					EUCA2A_35600	3729354	3729527	-1	hypothetical protein
					EUCA2A_35610	3729524	3730912	-1	hypothetical protein
					EUCA2A_35620	3731053	3731607	-1	hypothetical protein
				epmA	EUCA2A_35630	3731694	3733598	-1	Elongation factor P--(R)-beta-lysine ligase
30	3893881	3907474	13593		EUCA2A_37000	3893881	3894159	-1	hypothetical protein	Predicted by at least one method
					EUCA2A_37010	3894152	3894421	-1	hypothetical protein
					EUCA2A_37020	3894489	3895295	-1	hypothetical protein
					EUCA2A_37030	3895288	3896178	-1	Multidrug efflux system ATP-binding protein
					EUCA2A_37040	3896175	3896795	-1	hypothetical protein
				csoR_3	EUCA2A_37050	3896923	3897198	-1	Copper-sensing transcriptional repressor CsoR
					EUCA2A_37060	3897305	3899539	-1	hypothetical protein
				msmE	EUCA2A_37070	3899536	3900834	-1	Multiple sugar-binding protein
				uppP	EUCA2A_37080	3901036	3901869	1	Undecaprenyl-diphosphatase
				leuA	EUCA2A_37090	3902479	3904137	1	2-isopropylmalate synthase
					EUCA2A_37100	3904339	3907062	1	hypothetical protein
				glpE_2	EUCA2A_37110	3907145	3907474	-1	Thiosulfate sulfurtransferase GlpE
31	3986447	4002964	16517		EUCA2A_38080	3986447	3987130	-1	hypothetical protein	Predicted by at least one method
					EUCA2A_38090	3987140	3987865	-1	hypothetical protein
				glmS_5	EUCA2A_38100	3987852	3988496	-1	Glutamate mutase sigma subunit
				trmB	EUCA2A_38110	3988767	3989426	1	tRNA (guanine-N(7)-)-methyltransferase
					EUCA2A_38120	3989416	3990243	1	hypothetical protein
				nadE_1	EUCA2A_38130	3990283	3992232	-1	Glutamine-dependent NAD(+) synthetase
				pyrG	EUCA2A_38140	3992795	3994417	-1	CTP synthase
					EUCA2A_38150	3994574	3999358	-1	hypothetical protein
					EUCA2A_38160	3999652	4001520	-1	hypothetical protein
					EUCA2A_38170	4001531	4002964	-1	hypothetical protein
32	4157476	4183015	25539		EUCA2A_39430	4157476	4157709	-1	hypothetical protein	Predicted by at least one method
					EUCA2A_39440	4157915	4158490	-1	hypothetical protein
					EUCA2A_39450	4158501	4158701	-1	hypothetical protein
					EUCA2A_39460	4158706	4159317	-1	hypothetical protein
					EUCA2A_39470	4159314	4159751	-1	hypothetical protein
					EUCA2A_39480	4159845	4160411	-1	hypothetical protein
					EUCA2A_39490	4160551	4161240	-1	hypothetical protein
					EUCA2A_39500	4161269	4161538	-1	hypothetical protein
					EUCA2A_39510	4161550	4168503	-1	hypothetical protein
					EUCA2A_39520	4168789	4170648	-1	hypothetical protein
					EUCA2A_39530	4170737	4177012	-1	hypothetical protein
					EUCA2A_39540	4177265	4177867	-1	Cyclic di-GMP phosphodiesterase
				xerC_13	EUCA2A_39550	4177952	4179031	-1	Tyrosine recombinase XerC
					EUCA2A_39560	4179929	4183015	1	hypothetical protein
33	4478324	4528704	50380		EUCA2A_42460	4478324	4479895	-1	hypothetical protein	Predicted by at least one method
					EUCA2A_42470	4479899	4480312	-1	hypothetical protein
					EUCA2A_42480	4480313	4481875	-1	hypothetical protein
					EUCA2A_42490	4481937	4482173	-1	hypothetical protein
					EUCA2A_42500	4482374	4483075	-1	hypothetical protein
					EUCA2A_42510	4483072	4483488	-1	hypothetical protein
					EUCA2A_42520	4483573	4486041	-1	hypothetical protein
					EUCA2A_42530	4486038	4486607	-1	hypothetical protein
					EUCA2A_42540	4486830	4489349	-1	hypothetical protein
					EUCA2A_42550	4489355	4490128	-1	hypothetical protein
					EUCA2A_42560	4490144	4492600	-1	hypothetical protein
					EUCA2A_42570	4492810	4493193	-1	hypothetical protein
					EUCA2A_42580	4493196	4493795	-1	hypothetical protein
					EUCA2A_42590	4493798	4494142	-1	hypothetical protein
					EUCA2A_42600	4494139	4494570	-1	hypothetical protein
					EUCA2A_42610	4494563	4494898	-1	hypothetical protein
					EUCA2A_42620	4494902	4495219	-1	hypothetical protein
					EUCA2A_42630	4495239	4495619	-1	hypothetical protein
					EUCA2A_42640	4495632	4496825	-1	hypothetical protein
				clpP_4	EUCA2A_42650	4496845	4497534	-1	ATP-dependent Clp protease proteolytic subunit
					EUCA2A_42660	4497535	4498779	-1	hypothetical protein
				yyaP	EUCA2A_42670	4498892	4499404	-1	putative protein YyaP
					EUCA2A_42680	4499493	4501127	-1	hypothetical protein
					EUCA2A_42690	4501186	4501374	-1	hypothetical protein
					EUCA2A_42700	4501367	4501825	-1	hypothetical protein
					EUCA2A_42710	4501864	4502763	-1	hypothetical protein
					EUCA2A_42720	4502899	4503126	-1	hypothetical protein
					EUCA2A_42730	4503126	4503914	-1	hypothetical protein
					EUCA2A_42740	4504016	4505257	-1	hypothetical protein
				metK_3	EUCA2A_42750	4505232	4506413	-1	S-adenosylmethionine synthase
					EUCA2A_42760	4506431	4506982	-1	hypothetical protein
					EUCA2A_42770	4507231	4507353	-1	hypothetical protein
					EUCA2A_42780	4507608	4508021	-1	hypothetical protein
					EUCA2A_42790	4508018	4508239	-1	hypothetical protein
					EUCA2A_42800	4508236	4509597	-1	hypothetical protein
					EUCA2A_42810	4509578	4509859	-1	hypothetical protein
					EUCA2A_42820	4510080	4512446	-1	hypothetical protein
					EUCA2A_42830	4512443	4512877	-1	hypothetical protein
					EUCA2A_42840	4512877	4513629	-1	hypothetical protein
					EUCA2A_42850	4513723	4515657	-1	hypothetical protein
					EUCA2A_42860	4515736	4516284	-1	hypothetical protein
					EUCA2A_42870	4516277	4517425	-1	hypothetical protein
					EUCA2A_42880	4517418	4517741	-1	hypothetical protein
					EUCA2A_42890	4517716	4517934	-1	hypothetical protein
					EUCA2A_42900	4517980	4518513	-1	hypothetical protein
					EUCA2A_42910	4518984	4520855	-1	hypothetical protein
					EUCA2A_42920	4521027	4521509	1	hypothetical protein
					EUCA2A_42930	4521526	4523958	1	hypothetical protein
					EUCA2A_42940	4523990	4525624	-1	hypothetical protein
					EUCA2A_42950	4525637	4526923	-1	hypothetical protein
				rlmCD_2	EUCA2A_42960	4527331	4528704	-1	23S rRNA (uracil-C(5))-methyltransferase RlmCD
34	4489355	4494898	5543		EUCA2A_42550	4489355	4490128	-1	hypothetical protein	Predicted by at least one method
					EUCA2A_42560	4490144	4492600	-1	hypothetical protein
					EUCA2A_42570	4492810	4493193	-1	hypothetical protein
					EUCA2A_42580	4493196	4493795	-1	hypothetical protein
					EUCA2A_42590	4493798	4494142	-1	hypothetical protein
					EUCA2A_42600	4494139	4494570	-1	hypothetical protein
					EUCA2A_42610	4494563	4494898	-1	hypothetical protein

## Sheet: GIs E. callanderi DSM2594
GI number	Island start	Island end	Length	Gene ID	Locus	Gene start	Gene end	Strand	Product	Method
1	229394	234599	5205		EUCA11A_01920	229394	229768	-1	hypothetical protein	Predicted by at least one method
					EUCA11A_01930	229924	230793	-1	DegV domain-containing protein
				fbp	EUCA11A_01940	231018	233006	-1	Fructose-1,6-bisphosphatase class 3
				metH_2	EUCA11A_01950	233256	233888	1	Methionine synthase
					EUCA11A_01960	233895	234599	1	hypothetical protein
2	490167	494884	4717	fabG_1	EUCA11A_04410	490167	490970	1	3-oxoacyl-[acyl-carrier-protein] reductase FabG	Predicted by at least one method
				lyx_3	EUCA11A_04420	491011	492555	1	L-xylulose/3-keto-L-gulonate kinase
					EUCA11A_04430	492638	493576	1	hypothetical protein
					EUCA11A_04440	493533	493874	1	hypothetical protein
				deoR_2	EUCA11A_04450	493922	494884	-1	Deoxyribonucleoside regulator
3	503727	510887	7160	algC	EUCA11A_04530	503727	505211	1	Phosphomannomutase/phosphoglucomutase	Predicted by at least one method
					EUCA11A_04540	505235	508717	-1	hypothetical protein
					EUCA11A_04550	508857	510887	-1	hypothetical protein
4	516414	530804	14390		EUCA11A_04590	516414	518183	-1	hypothetical protein	Predicted by at least one method
					EUCA11A_04600	518372	519148	1	hypothetical protein
					EUCA11A_04610	519254	519727	1	hypothetical protein
					EUCA11A_04620	519724	520377	1	hypothetical protein
					EUCA11A_04630	520377	520553	1	hypothetical protein
					EUCA11A_04640	520555	520794	1	hypothetical protein
					EUCA11A_04650	520832	521068	1	hypothetical protein
					EUCA11A_04660	521107	521343	1	hypothetical protein
					EUCA11A_04670	521376	521951	1	hypothetical protein
					EUCA11A_04680	522231	525107	1	hypothetical protein
					EUCA11A_04690	525124	526503	1	hypothetical protein
					EUCA11A_04700	526579	528717	-1	hypothetical protein
					EUCA11A_04710	528977	530446	1	hypothetical protein
					EUCA11A_04720	530487	530804	1	hypothetical protein
5	799378	810907	11529		EUCA11A_07200	799378	800241	1	hypothetical protein	Predicted by at least one method
					EUCA11A_07210	800238	800846	1	hypothetical protein
					EUCA11A_07220	800843	801040	1	hypothetical protein
				sigI_1	EUCA11A_07230	801055	801651	1	RNA polymerase sigma factor SigI
				norR_5	EUCA11A_07240	801748	803157	-1	Anaerobic nitric oxide reductase transcription regulator NorR
				mtgB_11	EUCA11A_07250	803318	804775	-1	Glycine betaine methyltransferase
				yqcE_7	EUCA11A_07260	804802	806103	-1	Inner membrane protein YqcE
					EUCA11A_07270	806324	806548	1	hypothetical protein
					EUCA11A_07280	806581	806817	1	hypothetical protein
					EUCA11A_07290	807219	807767	1	hypothetical protein
					EUCA11A_07300	807825	808301	1	hypothetical protein
				mtnK_2	EUCA11A_07310	808368	809603	-1	Methylthioribose kinase
				mtnK_3	EUCA11A_07320	809606	810907	-1	Methylthioribose kinase
6	834070	838451	4381	polA	EUCA11A_07580	834070	836727	1	DNA polymerase I	Predicted by at least one method
				coaE	EUCA11A_07590	836789	837403	1	Dephospho-CoA kinase
					EUCA11A_07610	837771	838451	1	hypothetical protein
7	1160183	1190368	30185		EUCA11A_10510	1160183	1160734	1	hypothetical protein	Predicted by at least one method
					EUCA11A_10520	1160776	1160922	1	hypothetical protein
					EUCA11A_10530	1160928	1161578	-1	hypothetical protein
					EUCA11A_10540	1161759	1161923	1	hypothetical protein
					EUCA11A_10550	1162034	1162369	1	hypothetical protein
					EUCA11A_10560	1162383	1162796	1	hypothetical protein
					EUCA11A_10570	1162798	1162965	1	hypothetical protein
					EUCA11A_10580	1163127	1163345	1	hypothetical protein
					EUCA11A_10590	1163335	1163580	1	hypothetical protein
					EUCA11A_10600	1163883	1164602	1	hypothetical protein
					EUCA11A_10610	1164618	1164992	1	hypothetical protein
					EUCA11A_10620	1165009	1165707	1	hypothetical protein
					EUCA11A_10630	1165715	1165924	1	hypothetical protein
					EUCA11A_10640	1165878	1166081	1	hypothetical protein
					EUCA11A_10650	1166078	1166296	1	hypothetical protein
				recU_1	EUCA11A_10660	1166277	1166873	1	Holliday junction resolvase RecU
					EUCA11A_10670	1167084	1167551	1	hypothetical protein
					EUCA11A_10680	1167548	1168165	1	hypothetical protein
					EUCA11A_10690	1168505	1168747	1	hypothetical protein
					EUCA11A_10700	1168740	1168937	1	hypothetical protein
					EUCA11A_10710	1169317	1169733	1	hypothetical protein
					EUCA11A_10720	1170018	1170431	1	hypothetical protein
					EUCA11A_10730	1170516	1170899	1	hypothetical protein
					EUCA11A_10740	1170889	1172514	1	hypothetical protein
					EUCA11A_10750	1172519	1172704	1	hypothetical protein
					EUCA11A_10760	1172707	1173966	1	hypothetical protein
					EUCA11A_10770	1173953	1174603	1	hypothetical protein
					EUCA11A_10780	1174613	1176025	1	hypothetical protein
					EUCA11A_10790	1176037	1176327	1	hypothetical protein
					EUCA11A_10800	1176312	1176638	1	hypothetical protein
					EUCA11A_10810	1176638	1177129	1	hypothetical protein
					EUCA11A_10820	1177122	1177484	1	hypothetical protein
					EUCA11A_10830	1177484	1178392	1	hypothetical protein
					EUCA11A_10840	1178402	1178743	1	hypothetical protein
					EUCA11A_10850	1178827	1179144	1	hypothetical protein
				smc_3	EUCA11A_10860	1179134	1182634	1	Chromosome partition protein Smc
					EUCA11A_10870	1182635	1183360	1	hypothetical protein
					EUCA11A_10880	1183378	1183638	1	hypothetical protein
					EUCA11A_10890	1183638	1184030	1	hypothetical protein
					EUCA11A_10900	1184055	1189589	1	hypothetical protein
					EUCA11A_10910	1189666	1190031	1	hypothetical protein
					EUCA11A_10920	1190051	1190368	1	hypothetical protein
8	1326169	1365928	39759	rcsC_3	EUCA11A_12250	1326169	1328910	1	Sensor histidine kinase RcsC	Predicted by at least one method
					EUCA11A_12260	1329205	1330383	-1	IS110 family transposase ISBth13
					EUCA11A_12270	1330680	1330838	1	hypothetical protein
					EUCA11A_12280	1330807	1331148	1	hypothetical protein
					EUCA11A_12290	1331139	1332503	1	hypothetical protein
					EUCA11A_12300	1332487	1333293	1	hypothetical protein
					EUCA11A_12310	1333299	1334183	1	hypothetical protein
					EUCA11A_12320	1334195	1334398	1	hypothetical protein
					EUCA11A_12330	1334388	1336178	1	hypothetical protein
					EUCA11A_12340	1336197	1336556	1	hypothetical protein
					EUCA11A_12350	1336630	1337466	1	hypothetical protein
					EUCA11A_12360	1337482	1337652	1	hypothetical protein
					EUCA11A_12370	1337649	1337936	1	hypothetical protein
					EUCA11A_12380	1337920	1338285	1	hypothetical protein
					EUCA11A_12390	1338278	1340611	1	hypothetical protein
					EUCA11A_12400	1340625	1341026	1	hypothetical protein
				srtB_1	EUCA11A_12410	1341039	1341806	1	Sortase B
					EUCA11A_12420	1341824	1342318	1	hypothetical protein
					EUCA11A_12430	1342333	1344072	1	hypothetical protein
					EUCA11A_12440	1344137	1344589	-1	hypothetical protein
					EUCA11A_12450	1344816	1345151	1	hypothetical protein
					EUCA11A_12460	1345307	1345522	1	hypothetical protein
					EUCA11A_12470	1345709	1345915	1	hypothetical protein
				rapA_1	EUCA11A_12480	1345959	1349198	1	RNA polymerase-associated protein RapA
					EUCA11A_12490	1349211	1349822	1	hypothetical protein
					EUCA11A_12500	1349825	1350697	1	hypothetical protein
					EUCA11A_12510	1350721	1352757	1	hypothetical protein
					EUCA11A_12520	1352759	1355908	1	hypothetical protein
				dinB_1	EUCA11A_12530	1355961	1357490	1	DNA polymerase IV
					EUCA11A_12540	1357523	1357732	1	hypothetical protein
					EUCA11A_12550	1357746	1358180	1	hypothetical protein
					EUCA11A_12560	1358199	1359200	1	hypothetical protein
					EUCA11A_12570	1359441	1360208	1	hypothetical protein
				lexA_1	EUCA11A_12580	1360397	1360996	1	LexA repressor
					EUCA11A_12590	1361011	1361130	1	hypothetical protein
					EUCA11A_12600	1361127	1361852	1	hypothetical protein
					EUCA11A_12610	1361849	1362097	1	hypothetical protein
					EUCA11A_12620	1362413	1363000	1	hypothetical protein
					EUCA11A_12630	1363105	1363665	1	hypothetical protein
					EUCA11A_12640	1363658	1363879	1	hypothetical protein
					EUCA11A_12650	1363971	1364201	1	hypothetical protein
					EUCA11A_12660	1364182	1364418	1	hypothetical protein
					EUCA11A_12670	1364433	1364684	1	hypothetical protein
				Int-Tn_2	EUCA11A_12680	1364696	1365928	1	Transposase from transposon Tn916
9	1345709	1349822	4113		EUCA11A_12470	1345709	1345915	1	hypothetical protein	Predicted by at least one method
				rapA_1	EUCA11A_12480	1345959	1349198	1	RNA polymerase-associated protein RapA
					EUCA11A_12490	1349211	1349822	1	hypothetical protein
10	1501076	1526821	25745	xerC_5	EUCA11A_13960	1501076	1501990	1	Tyrosine recombinase XerC	Predicted by at least one method
					EUCA11A_13970	1502310	1502846	1	hypothetical protein
					EUCA11A_13980	1502932	1503699	1	hypothetical protein
					EUCA11A_13990	1503730	1505469	1	hypothetical protein
					EUCA11A_14000	1505565	1508393	1	hypothetical protein
					EUCA11A_14010	1508463	1509032	1	hypothetical protein
					EUCA11A_14020	1509108	1509782	1	hypothetical protein
					EUCA11A_14030	1509890	1510468	1	hypothetical protein
					EUCA11A_14040	1510583	1510960	1	hypothetical protein
					EUCA11A_14050	1510957	1511568	1	hypothetical protein
					EUCA11A_14060	1511565	1511765	1	hypothetical protein
				rpoH_2	EUCA11A_14070	1511775	1512404	1	RNA polymerase sigma factor RpoH
					EUCA11A_14080	1512493	1512717	1	hypothetical protein
					EUCA11A_14090	1512777	1513007	1	hypothetical protein
					EUCA11A_14100	1513079	1513633	1	hypothetical protein
					EUCA11A_14110	1513670	1514542	-1	hypothetical protein
				rhaR_1	EUCA11A_14120	1514892	1516154	1	HTH-type transcriptional activator RhaR
				metH_7	EUCA11A_14130	1516190	1516837	1	Methionine synthase
				acsE_3	EUCA11A_14140	1516983	1517780	1	5-methyltetrahydrofolate:corrinoid/iron-sulfur protein co-methyltransferase
				metH_8	EUCA11A_14150	1517810	1518436	1	Methionine synthase
				mtgB_14	EUCA11A_14160	1518448	1519887	1	Glycine betaine methyltransferase
					EUCA11A_14170	1519897	1520838	1	hypothetical protein
					EUCA11A_14180	1520970	1521359	1	hypothetical protein
				rcsC_4	EUCA11A_14190	1521439	1524714	1	Sensor histidine kinase RcsC
				ugtP_1	EUCA11A_14200	1524755	1525912	-1	Processive diacylglycerol beta-glucosyltransferase
				rsbP	EUCA11A_14210	1526045	1526821	-1	Phosphoserine phosphatase RsbP
11	1774080	1781063	6983	apeB	EUCA11A_16600	1774080	1775390	-1	putative M18 family aminopeptidase 2	Predicted by at least one method
				ycaM	EUCA11A_16610	1775406	1776836	-1	Inner membrane transporter YcaM
				btsR_1	EUCA11A_16620	1777100	1777831	-1	Transcriptional regulatory protein BtsR
					EUCA11A_16630	1778152	1778505	1	hypothetical protein
					EUCA11A_16640	1778480	1778641	1	hypothetical protein
					EUCA11A_16650	1778869	1779339	1	hypothetical protein
					EUCA11A_16660	1779332	1780252	1	hypothetical protein
					EUCA11A_16670	1780249	1780860	1	hypothetical protein
					EUCA11A_16680	1780863	1781063	1	hypothetical protein
12	1981777	1985669	3892		EUCA11A_18500	1981777	1981932	1	hypothetical protein	Predicted by at least one method
					EUCA11A_18510	1982166	1982501	1	hypothetical protein
				aaaT	EUCA11A_18520	1982603	1983112	1	L-amino acid N-acetyltransferase AaaT
					EUCA11A_18530	1983107	1983322	-1	hypothetical protein
					EUCA11A_18540	1983417	1984259	-1	IS3 family transposase ISBce15
					EUCA11A_18550	1984256	1984609	-1	hypothetical protein
					EUCA11A_18560	1984688	1984855	-1	hypothetical protein
					EUCA11A_18570	1985010	1985669	1	hypothetical protein
13	2073230	2082777	9547		EUCA11A_19550	2073230	2074849	1	hypothetical protein	Predicted by at least one method
				hisK_1	EUCA11A_19560	2074863	2075660	1	Histidinol-phosphatase
				nfdA_2	EUCA11A_19570	2075714	2077438	-1	N-substituted formamide deformylase
				moeA	EUCA11A_19580	2077712	2078935	1	Molybdopterin molybdenumtransferase
					EUCA11A_19590	2078954	2080888	1	hypothetical protein
				moaA_3	EUCA11A_19600	2080885	2081841	1	GTP 3',8-cyclase
				moaC	EUCA11A_19610	2081843	2082340	1	Cyclic pyranopterin monophosphate synthase
					EUCA11A_19620	2082337	2082777	1	hypothetical protein
14	2101917	2109736	7819		EUCA11A_19880	2101917	2102318	1	hypothetical protein	Predicted by at least one method
					EUCA11A_19890	2102379	2102885	-1	hypothetical protein
				mgtA_3	EUCA11A_19900	2102901	2105561	-1	Magnesium-transporting ATPase, P-type 1
					EUCA11A_19910	2105673	2106356	-1	hypothetical protein
					EUCA11A_19920	2106398	2106592	-1	hypothetical protein
				mgtB	EUCA11A_19930	2106611	2109373	-1	Magnesium-transporting ATPase, P-type 1
					EUCA11A_19940	2109425	2109736	-1	hypothetical protein
15	2114340	2118515	4175		EUCA11A_19990	2113693	2114352	1	hypothetical protein	Predicted by at least one method
					EUCA11A_20000	2114340	2114564	1	hypothetical protein
					EUCA11A_20010	2114561	2114803	1	hypothetical protein
					EUCA11A_20020	2114843	2115076	1	hypothetical protein
					EUCA11A_20030	2115118	2115354	1	hypothetical protein
					EUCA11A_20040	2115359	2115925	1	hypothetical protein
				trmO	EUCA11A_20050	2116015	2116491	1	tRNA (adenine(37)-N6)-methyltransferase
					EUCA11A_20060	2116583	2117182	1	hypothetical protein
					EUCA11A_20070	2117179	2117793	1	hypothetical protein
					EUCA11A_20080	2117934	2118515	1	IS1595 family transposase ISBth19
16	2171636	2284524	112888	acr3	EUCA11A_20550	2171636	2172676	1	Arsenical-resistance protein Acr3	Predicted by at least one method
					EUCA11A_20560	2172676	2173674	1	hypothetical protein
				arsC_1	EUCA11A_20570	2173689	2174087	1	Arsenate reductase
					EUCA11A_20580	2174145	2174372	1	hypothetical protein
					EUCA11A_20590	2174428	2175996	-1	hypothetical protein
					EUCA11A_20600	2175996	2176412	-1	hypothetical protein
					EUCA11A_20610	2176417	2177976	-1	hypothetical protein
					EUCA11A_20620	2178029	2178235	-1	hypothetical protein
					EUCA11A_20630	2178354	2179325	-1	hypothetical protein
					EUCA11A_20640	2179327	2179740	-1	hypothetical protein
					EUCA11A_20650	2179820	2182291	-1	hypothetical protein
					EUCA11A_20660	2182288	2182866	-1	hypothetical protein
					EUCA11A_20670	2182867	2183058	-1	hypothetical protein
					EUCA11A_20680	2183072	2185594	-1	hypothetical protein
					EUCA11A_20690	2185601	2186380	-1	hypothetical protein
					EUCA11A_20700	2186382	2189102	-1	hypothetical protein
					EUCA11A_20710	2189121	2189285	-1	hypothetical protein
					EUCA11A_20720	2189282	2189659	-1	hypothetical protein
					EUCA11A_20730	2189671	2190255	-1	hypothetical protein
					EUCA11A_20740	2190261	2190587	-1	hypothetical protein
					EUCA11A_20750	2190584	2190970	-1	hypothetical protein
					EUCA11A_20760	2190967	2191299	-1	hypothetical protein
					EUCA11A_20770	2191296	2191631	-1	hypothetical protein
					EUCA11A_20780	2191651	2192886	-1	hypothetical protein
				clpP_2	EUCA11A_20790	2192902	2193630	-1	ATP-dependent Clp protease proteolytic subunit
					EUCA11A_20800	2193627	2194955	-1	hypothetical protein
					EUCA11A_20810	2194972	2196579	-1	hypothetical protein
					EUCA11A_20820	2196697	2196945	-1	hypothetical protein
					EUCA11A_20830	2196950	2197315	-1	hypothetical protein
					EUCA11A_20840	2197447	2197623	-1	hypothetical protein
					EUCA11A_20850	2197625	2197849	-1	hypothetical protein
					EUCA11A_20860	2197840	2198508	-1	hypothetical protein
					EUCA11A_20870	2198655	2199920	-1	hypothetical protein
					EUCA11A_20880	2199921	2200502	-1	hypothetical protein
					EUCA11A_20890	2200619	2200966	-1	hypothetical protein
					EUCA11A_20900	2201129	2201557	-1	hypothetical protein
					EUCA11A_20910	2201554	2201778	-1	hypothetical protein
					EUCA11A_20920	2201778	2203130	-1	hypothetical protein
					EUCA11A_20930	2203111	2203392	-1	hypothetical protein
					EUCA11A_20940	2203534	2205807	-1	hypothetical protein
					EUCA11A_20950	2205807	2206136	-1	hypothetical protein
					EUCA11A_20960	2206141	2206563	-1	hypothetical protein
					EUCA11A_20970	2206650	2208638	-1	hypothetical protein
					EUCA11A_20980	2208703	2208945	-1	hypothetical protein
					EUCA11A_20990	2208959	2209531	-1	hypothetical protein
					EUCA11A_21000	2209524	2210663	-1	hypothetical protein
					EUCA11A_21010	2210653	2210988	-1	hypothetical protein
					EUCA11A_21020	2211286	2211792	-1	hypothetical protein
					EUCA11A_21030	2212088	2213023	1	hypothetical protein
					EUCA11A_21040	2213016	2213666	1	hypothetical protein
					EUCA11A_21050	2213680	2213904	1	hypothetical protein
					EUCA11A_21060	2213943	2216228	1	hypothetical protein
					EUCA11A_21070	2216292	2218103	1	hypothetical protein
					EUCA11A_21080	2218160	2218798	-1	hypothetical protein
					EUCA11A_21090	2218907	2219221	1	hypothetical protein
					EUCA11A_21100	2219242	2219724	1	hypothetical protein
					EUCA11A_21110	2219724	2220440	1	hypothetical protein
					EUCA11A_21120	2220693	2220965	1	hypothetical protein
					EUCA11A_21130	2221782	2222150	1	hypothetical protein
					EUCA11A_21140	2222152	2223012	1	Iron-sulfur cluster carrier protein
				rsxB_5	EUCA11A_21150	2222990	2223874	1	Ion-translocating oxidoreductase complex subunit B
					EUCA11A_21160	2223871	2224692	1	hypothetical protein
				zupT_2	EUCA11A_21170	2224724	2225455	1	Zinc transporter ZupT
				apbC	EUCA11A_21180	2225511	2226359	1	Iron-sulfur cluster carrier protein
					EUCA11A_21190	2226356	2227180	1	hypothetical protein
				lgt_2	EUCA11A_21200	2227277	2228083	-1	Phosphatidylglycerol--prolipoprotein diacylglyceryl transferase
					EUCA11A_21210	2228788	2230407	1	hypothetical protein
					EUCA11A_21220	2230422	2232839	1	hypothetical protein
					EUCA11A_21230	2232832	2233995	1	putative type I restriction enzymeP M protein
					EUCA11A_21240	2234047	2234400	1	hypothetical protein
					EUCA11A_21250	2234397	2235239	1	IS3 family transposase ISBce15
					EUCA11A_21260	2235612	2236712	1	hypothetical protein
					EUCA11A_21270	2236713	2237828	1	hypothetical protein
					EUCA11A_21280	2237899	2238558	1	hypothetical protein
					EUCA11A_21290	2238583	2241492	1	hypothetical protein
					EUCA11A_21300	2241507	2243420	1	hypothetical protein
					EUCA11A_21310	2243813	2244355	1	hypothetical protein
					EUCA11A_21320	2244420	2245202	1	hypothetical protein
					EUCA11A_21330	2245204	2245638	1	hypothetical protein
					EUCA11A_21340	2245635	2247992	1	hypothetical protein
					EUCA11A_21350	2248217	2248498	1	hypothetical protein
					EUCA11A_21360	2248479	2249831	1	hypothetical protein
					EUCA11A_21370	2249828	2250052	1	hypothetical protein
					EUCA11A_21380	2250049	2250501	1	hypothetical protein
					EUCA11A_21390	2251098	2251271	1	hypothetical protein
					EUCA11A_21400	2251488	2252825	-1	IS1380 family transposase ISDre4
					EUCA11A_21410	2252927	2253277	-1	hypothetical protein
					EUCA11A_21420	2253293	2253517	-1	hypothetical protein
					EUCA11A_21430	2253660	2255222	-1	hypothetical protein
					EUCA11A_21440	2255224	2255640	-1	hypothetical protein
					EUCA11A_21450	2255641	2257203	-1	hypothetical protein
					EUCA11A_21460	2257265	2257480	-1	hypothetical protein
					EUCA11A_21470	2257536	2259476	-1	hypothetical protein
					EUCA11A_21480	2259550	2260101	-1	hypothetical protein
					EUCA11A_21490	2260107	2261243	-1	hypothetical protein
					EUCA11A_21500	2261236	2261553	-1	hypothetical protein
					EUCA11A_21510	2261528	2261746	-1	hypothetical protein
					EUCA11A_21520	2261886	2262824	-1	hypothetical protein
					EUCA11A_21530	2262827	2263237	-1	hypothetical protein
					EUCA11A_21540	2263298	2265766	-1	hypothetical protein
					EUCA11A_21550	2265766	2266350	-1	hypothetical protein
					EUCA11A_21560	2266553	2269078	-1	hypothetical protein
					EUCA11A_21570	2269083	2269859	-1	hypothetical protein
					EUCA11A_21580	2269872	2272478	-1	hypothetical protein
					EUCA11A_21590	2272684	2273067	-1	hypothetical protein
					EUCA11A_21600	2273081	2273665	-1	hypothetical protein
					EUCA11A_21610	2273668	2274012	-1	hypothetical protein
					EUCA11A_21620	2274009	2274440	-1	hypothetical protein
					EUCA11A_21630	2274427	2274753	-1	hypothetical protein
					EUCA11A_21640	2274772	2275080	-1	hypothetical protein
					EUCA11A_21650	2275103	2275327	-1	hypothetical protein
					EUCA11A_21660	2275340	2276536	-1	hypothetical protein
				clpP_3	EUCA11A_21670	2276553	2277164	-1	ATP-dependent Clp protease proteolytic subunit
					EUCA11A_21680	2277220	2278542	-1	hypothetical protein
					EUCA11A_21690	2278558	2280123	-1	hypothetical protein
					EUCA11A_21700	2280272	2280496	-1	hypothetical protein
					EUCA11A_21710	2280500	2280679	-1	hypothetical protein
					EUCA11A_21720	2280669	2280899	-1	hypothetical protein
					EUCA11A_21730	2280883	2281575	-1	hypothetical protein
					EUCA11A_21740	2281712	2282947	-1	hypothetical protein
				metK_2	EUCA11A_21750	2282937	2284100	-1	S-adenosylmethionine synthase
					EUCA11A_21760	2284102	2284524	-1	hypothetical protein
17	2196697	2201778	5081		EUCA11A_20820	2196697	2196945	-1	hypothetical protein	Predicted by at least one method
					EUCA11A_20830	2196950	2197315	-1	hypothetical protein
					EUCA11A_20840	2197447	2197623	-1	hypothetical protein
					EUCA11A_20850	2197625	2197849	-1	hypothetical protein
					EUCA11A_20860	2197840	2198508	-1	hypothetical protein
					EUCA11A_20870	2198655	2199920	-1	hypothetical protein
					EUCA11A_20880	2199921	2200502	-1	hypothetical protein
					EUCA11A_20890	2200619	2200966	-1	hypothetical protein
					EUCA11A_20900	2201129	2201557	-1	hypothetical protein
					EUCA11A_20910	2201554	2201778	-1	hypothetical protein
18	2252927	2259476	6549		EUCA11A_21410	2252927	2253277	-1	hypothetical protein	Predicted by at least one method
					EUCA11A_21420	2253293	2253517	-1	hypothetical protein
					EUCA11A_21430	2253660	2255222	-1	hypothetical protein
					EUCA11A_21440	2255224	2255640	-1	hypothetical protein
					EUCA11A_21450	2255641	2257203	-1	hypothetical protein
					EUCA11A_21460	2257265	2257480	-1	hypothetical protein
					EUCA11A_21470	2257536	2259476	-1	hypothetical protein
19	2263298	2269859	6561		EUCA11A_21540	2263298	2265766	-1	hypothetical protein	Predicted by at least one method
					EUCA11A_21550	2265766	2266350	-1	hypothetical protein
					EUCA11A_21560	2266553	2269078	-1	hypothetical protein
					EUCA11A_21570	2269083	2269859	-1	hypothetical protein
20	2390614	2399109	8495	phoP_2	EUCA11A_22660	2390614	2391315	1	Alkaline phosphatase synthesis transcriptional regulatory protein PhoP	Predicted by at least one method
				phoR_1	EUCA11A_22670	2391312	2393069	1	Alkaline phosphatase synthesis sensor protein PhoR
					EUCA11A_22680	2393515	2394456	1	hypothetical protein
					EUCA11A_22690	2394712	2396511	1	hypothetical protein
					EUCA11A_22700	2396761	2397072	1	hypothetical protein
				regX3_4	EUCA11A_22710	2397414	2398085	1	Sensory transduction protein regX3
				phoR_2	EUCA11A_22720	2398087	2399109	1	Phosphate regulon sensor protein PhoR
21	2527545	2561038	33493		EUCA11A_24060	2527545	2528126	1	hypothetical protein	Predicted by at least one method
					EUCA11A_24070	2528219	2529661	-1	hypothetical protein
				xylB_6	EUCA11A_24080	2529673	2531163	-1	Xylulose kinase
				hdpA_2	EUCA11A_24090	2531195	2531941	-1	Dihydroxyacetone phosphatase
				srlR_3	EUCA11A_24100	2532201	2533055	-1	Glucitol operon repressor
				ybdM	EUCA11A_24110	2534515	2535051	-1	putative protein YbdM
					EUCA11A_24120	2535044	2536378	-1	hypothetical protein
				rhaR_3	EUCA11A_24130	2536774	2537976	-1	HTH-type transcriptional activator RhaR
				cbh	EUCA11A_24140	2539370	2540347	-1	Choloylglycine hydrolase
					EUCA11A_24150	2541025	2543982	1	hypothetical protein
					EUCA11A_24160	2544376	2544978	1	hypothetical protein
					EUCA11A_24170	2545200	2545400	1	hypothetical protein
				soj_1	EUCA11A_24180	2546170	2547003	1	Chromosome-partitioning ATPase Soj
				noc_1	EUCA11A_24190	2547015	2547980	1	Nucleoid occlusion protein
					EUCA11A_24200	2548088	2548993	1	hypothetical protein
					EUCA11A_24210	2549026	2549124	1	hypothetical protein
					EUCA11A_24220	2549140	2549304	1	hypothetical protein
					EUCA11A_24230	2549359	2549520	1	hypothetical protein
					EUCA11A_24240	2549575	2550018	1	hypothetical protein
					EUCA11A_24250	2550241	2550522	1	hypothetical protein
					EUCA11A_24260	2550602	2550919	1	hypothetical protein
					EUCA11A_24270	2551162	2552250	1	hypothetical protein
					EUCA11A_24280	2552501	2556424	1	hypothetical protein
				rpe_2	EUCA11A_24290	2556630	2557232	-1	Ribulose-phosphate 3-epimerase
					EUCA11A_24300	2557398	2559473	1	hypothetical protein
					EUCA11A_24310	2559466	2559921	1	hypothetical protein
				ysdC	EUCA11A_24320	2559926	2561038	1	Putative aminopeptidase YsdC
				gatB_3	EUCA11A_24330	2561035	2561310	1	PTS system galactitol-specific EIIB component
22	3221519	3228466	6947		EUCA11A_30850	3221519	3221938	-1	hypothetical protein	Predicted by at least one method
					EUCA11A_30860	3221949	3222344	-1	hypothetical protein
					EUCA11A_30870	3222427	3223953	-1	hypothetical protein
					EUCA11A_30880	3224139	3224366	-1	hypothetical protein
					EUCA11A_30890	3224378	3224830	-1	hypothetical protein
					EUCA11A_30900	3224890	3225894	-1	hypothetical protein
					EUCA11A_30910	3225971	3228046	-1	hypothetical protein
					EUCA11A_30920	3228224	3228466	1	hypothetical protein
23	3445651	3450170	4519	ftsY	EUCA11A_33000	3445651	3446559	-1	Signal recognition particle receptor FtsY	Predicted by at least one method
				smc_5	EUCA11A_33010	3446592	3450170	-1	Chromosome partition protein Smc
24	3454481	3458543	4062	tmcAL	EUCA11A_33080	3454481	3455722	1	tRNA(Met) cytidine acetate ligase	Predicted by at least one method
				pnbA_2	EUCA11A_33090	3455719	3457302	1	Para-nitrobenzyl esterase
					EUCA11A_33100	3457314	3458543	1	Aminopeptidase 2
25	3584180	3604922	20742		EUCA11A_34200	3584180	3584902	-1	IS3 family transposase ISBce15	Predicted by at least one method
				mdh	EUCA11A_34210	3586103	3587251	-1	NAD-dependent methanol dehydrogenase
				bgaB	EUCA11A_34220	3587275	3589437	-1	Beta-galactosidase BgaB
				araA	EUCA11A_34230	3589440	3590783	-1	L-arabinose isomerase
				gatY_2	EUCA11A_34240	3590776	3591597	-1	D-tagatose-1,6-bisphosphate aldolase subunit GatY
				dhaK_3	EUCA11A_34250	3591625	3592620	-1	PTS-dependent dihydroxyacetone kinase, dihydroxyacetone-binding subunit DhaK
				dhaL_3	EUCA11A_34260	3592621	3593256	-1	PEP-dependent dihydroxyacetone kinase, ADP-binding subunit DhaL
					EUCA11A_34270	3593249	3594109	-1	D-psicose 3-epimerase
					EUCA11A_34280	3594395	3595612	1	IS110 family transposase ISEnfa110
				ulaA	EUCA11A_34290	3595781	3597070	-1	Ascorbate-specific PTS system EIIC component
					EUCA11A_34300	3597082	3597384	-1	hypothetical protein
				ulaC	EUCA11A_34310	3597377	3597829	-1	Ascorbate-specific PTS system EIIA component
					EUCA11A_34320	3597822	3599906	-1	hypothetical protein
					EUCA11A_34330	3600118	3600243	1	hypothetical protein
					EUCA11A_34340	3600308	3600436	-1	hypothetical protein
					EUCA11A_34350	3600880	3601167	-1	hypothetical protein
					EUCA11A_34360	3601653	3602366	-1	hypothetical protein
					EUCA11A_34370	3602376	3602999	-1	hypothetical protein
					EUCA11A_34380	3603439	3604221	-1	hypothetical protein
					EUCA11A_34390	3604617	3604922	1	hypothetical protein
					EUCA11A_34400	3604919	3605251	1	hypothetical protein
26	3600118	3604221	4103		EUCA11A_34330	3600118	3600243	1	hypothetical protein	Predicted by at least one method
					EUCA11A_34340	3600308	3600436	-1	hypothetical protein
					EUCA11A_34350	3600880	3601167	-1	hypothetical protein
					EUCA11A_34360	3601653	3602366	-1	hypothetical protein
					EUCA11A_34370	3602376	3602999	-1	hypothetical protein
					EUCA11A_34380	3603439	3604221	-1	hypothetical protein
27	3654129	3661208	7079		EUCA11A_34920	3651821	3654145	-1	hypothetical protein	Predicted by at least one method
					EUCA11A_34930	3654129	3654479	-1	hypothetical protein
					EUCA11A_34940	3654639	3656570	-1	hypothetical protein
					EUCA11A_34950	3657408	3657560	-1	hypothetical protein
					EUCA11A_34960	3657696	3658100	1	hypothetical protein
					EUCA11A_34970	3658135	3658974	-1	hypothetical protein
					EUCA11A_34980	3659042	3659380	-1	hypothetical protein
					EUCA11A_34990	3659358	3661208	-1	hypothetical protein
28	3659358	3667521	8163		EUCA11A_34980	3659042	3659380	-1	hypothetical protein	Predicted by at least one method
					EUCA11A_34990	3659358	3661208	-1	hypothetical protein
					EUCA11A_35000	3661224	3662126	-1	hypothetical protein
					EUCA11A_35010	3662123	3663061	-1	hypothetical protein
					EUCA11A_35020	3663051	3664424	-1	hypothetical protein
					EUCA11A_35030	3664426	3664746	-1	hypothetical protein
					EUCA11A_35040	3664727	3665140	-1	hypothetical protein
					EUCA11A_35050	3665351	3665917	-1	hypothetical protein
					EUCA11A_35060	3665931	3666518	-1	hypothetical protein
					EUCA11A_35070	3666578	3666781	-1	hypothetical protein
					EUCA11A_35080	3666838	3667521	-1	hypothetical protein
29	3707431	3733602	26171	ccpA_2	EUCA11A_35450	3707431	3708435	1	Catabolite control protein A	Predicted by at least one method
					EUCA11A_35460	3709115	3709534	1	hypothetical protein
					EUCA11A_35470	3709711	3709962	-1	hypothetical protein
					EUCA11A_35480	3710259	3711437	1	IS110 family transposase ISBth13
					EUCA11A_35490	3711685	3712089	-1	hypothetical protein
					EUCA11A_35500	3712086	3713042	-1	hypothetical protein
					EUCA11A_35510	3713066	3720907	-1	hypothetical protein
					EUCA11A_35520	3720923	3721204	-1	hypothetical protein
					EUCA11A_35530	3721185	3721412	-1	hypothetical protein
					EUCA11A_35540	3721425	3721715	-1	hypothetical protein
					EUCA11A_35550	3721776	3721865	-1	hypothetical protein
					EUCA11A_35560	3721865	3726115	-1	hypothetical protein
					EUCA11A_35570	3726190	3726858	-1	hypothetical protein
				noc_3	EUCA11A_35580	3727100	3728032	-1	Nucleoid occlusion protein
				soj_3	EUCA11A_35590	3727989	3728813	-1	Sporulation initiation inhibitor protein Soj
					EUCA11A_35600	3729358	3729531	-1	hypothetical protein
					EUCA11A_35610	3729528	3730916	-1	hypothetical protein
					EUCA11A_35620	3731057	3731611	-1	hypothetical protein
				epmA	EUCA11A_35630	3731698	3733602	-1	Elongation factor P--(R)-beta-lysine ligase
30	3893885	3907478	13593		EUCA11A_37000	3893885	3894163	-1	hypothetical protein	Predicted by at least one method
					EUCA11A_37010	3894156	3894425	-1	hypothetical protein
					EUCA11A_37020	3894493	3895299	-1	hypothetical protein
					EUCA11A_37030	3895292	3896182	-1	Multidrug efflux system ATP-binding protein
					EUCA11A_37040	3896179	3896799	-1	hypothetical protein
				csoR_3	EUCA11A_37050	3896927	3897202	-1	Copper-sensing transcriptional repressor CsoR
					EUCA11A_37060	3897309	3899543	-1	hypothetical protein
				msmE	EUCA11A_37070	3899540	3900838	-1	Multiple sugar-binding protein
				uppP	EUCA11A_37080	3901040	3901873	1	Undecaprenyl-diphosphatase
				leuA	EUCA11A_37090	3902483	3904141	1	2-isopropylmalate synthase
					EUCA11A_37100	3904343	3907066	1	hypothetical protein
				glpE_2	EUCA11A_37110	3907149	3907478	-1	Thiosulfate sulfurtransferase GlpE
31	3986451	4002968	16517		EUCA11A_38080	3986451	3987134	-1	hypothetical protein	Predicted by at least one method
					EUCA11A_38090	3987144	3987869	-1	hypothetical protein
				glmS_5	EUCA11A_38100	3987856	3988500	-1	Glutamate mutase sigma subunit
				trmB	EUCA11A_38110	3988771	3989430	1	tRNA (guanine-N(7)-)-methyltransferase
					EUCA11A_38120	3989420	3990247	1	hypothetical protein
				nadE_1	EUCA11A_38130	3990287	3992236	-1	Glutamine-dependent NAD(+) synthetase
				pyrG	EUCA11A_38140	3992799	3994421	-1	CTP synthase
					EUCA11A_38150	3994578	3999362	-1	hypothetical protein
					EUCA11A_38160	3999656	4001524	-1	hypothetical protein
					EUCA11A_38170	4001535	4002968	-1	hypothetical protein
32	4157480	4183019	25539		EUCA11A_39430	4157480	4157713	-1	hypothetical protein	Predicted by at least one method
					EUCA11A_39440	4157919	4158494	-1	hypothetical protein
					EUCA11A_39450	4158505	4158705	-1	hypothetical protein
					EUCA11A_39460	4158710	4159321	-1	hypothetical protein
					EUCA11A_39470	4159318	4159755	-1	hypothetical protein
					EUCA11A_39480	4159849	4160415	-1	hypothetical protein
					EUCA11A_39490	4160555	4161244	-1	hypothetical protein
					EUCA11A_39500	4161273	4161542	-1	hypothetical protein
					EUCA11A_39510	4161554	4168507	-1	hypothetical protein
					EUCA11A_39520	4168793	4170652	-1	hypothetical protein
					EUCA11A_39530	4170741	4177016	-1	hypothetical protein
					EUCA11A_39540	4177269	4177871	-1	Cyclic di-GMP phosphodiesterase
				xerC_13	EUCA11A_39550	4177956	4179035	-1	Tyrosine recombinase XerC
					EUCA11A_39560	4179933	4183019	1	hypothetical protein
33	4478328	4528708	50380		EUCA11A_42460	4478328	4479899	-1	hypothetical protein	Predicted by at least one method
					EUCA11A_42470	4479903	4480316	-1	hypothetical protein
					EUCA11A_42480	4480317	4481879	-1	hypothetical protein
					EUCA11A_42490	4481941	4482177	-1	hypothetical protein
					EUCA11A_42500	4482378	4483079	-1	hypothetical protein
					EUCA11A_42510	4483076	4483492	-1	hypothetical protein
					EUCA11A_42520	4483577	4486045	-1	hypothetical protein
					EUCA11A_42530	4486042	4486611	-1	hypothetical protein
					EUCA11A_42540	4486834	4489353	-1	hypothetical protein
					EUCA11A_42550	4489359	4490132	-1	hypothetical protein
					EUCA11A_42560	4490148	4492604	-1	hypothetical protein
					EUCA11A_42570	4492814	4493197	-1	hypothetical protein
					EUCA11A_42580	4493200	4493799	-1	hypothetical protein
					EUCA11A_42590	4493802	4494146	-1	hypothetical protein
					EUCA11A_42600	4494143	4494574	-1	hypothetical protein
					EUCA11A_42610	4494567	4494902	-1	hypothetical protein
					EUCA11A_42620	4494906	4495223	-1	hypothetical protein
					EUCA11A_42630	4495243	4495623	-1	hypothetical protein
					EUCA11A_42640	4495636	4496829	-1	hypothetical protein
				clpP_4	EUCA11A_42650	4496849	4497538	-1	ATP-dependent Clp protease proteolytic subunit
					EUCA11A_42660	4497539	4498783	-1	hypothetical protein
				yyaP	EUCA11A_42670	4498896	4499408	-1	putative protein YyaP
					EUCA11A_42680	4499497	4501131	-1	hypothetical protein
					EUCA11A_42690	4501190	4501378	-1	hypothetical protein
					EUCA11A_42700	4501371	4501829	-1	hypothetical protein
					EUCA11A_42710	4501868	4502767	-1	hypothetical protein
					EUCA11A_42720	4502903	4503130	-1	hypothetical protein
					EUCA11A_42730	4503130	4503918	-1	hypothetical protein
					EUCA11A_42740	4504020	4505261	-1	hypothetical protein
				metK_3	EUCA11A_42750	4505236	4506417	-1	S-adenosylmethionine synthase
					EUCA11A_42760	4506435	4506986	-1	hypothetical protein
					EUCA11A_42770	4507235	4507357	-1	hypothetical protein
					EUCA11A_42780	4507612	4508025	-1	hypothetical protein
					EUCA11A_42790	4508022	4508243	-1	hypothetical protein
					EUCA11A_42800	4508240	4509601	-1	hypothetical protein
					EUCA11A_42810	4509582	4509863	-1	hypothetical protein
					EUCA11A_42820	4510084	4512450	-1	hypothetical protein
					EUCA11A_42830	4512447	4512881	-1	hypothetical protein
					EUCA11A_42840	4512881	4513633	-1	hypothetical protein
					EUCA11A_42850	4513727	4515661	-1	hypothetical protein
					EUCA11A_42860	4515740	4516288	-1	hypothetical protein
					EUCA11A_42870	4516281	4517429	-1	hypothetical protein
					EUCA11A_42880	4517422	4517745	-1	hypothetical protein
					EUCA11A_42890	4517720	4517938	-1	hypothetical protein
					EUCA11A_42900	4517984	4518517	-1	hypothetical protein
					EUCA11A_42910	4518988	4520859	-1	hypothetical protein
					EUCA11A_42920	4521031	4521513	1	hypothetical protein
					EUCA11A_42930	4521530	4523962	1	hypothetical protein
					EUCA11A_42940	4523994	4525628	-1	hypothetical protein
					EUCA11A_42950	4525641	4526927	-1	hypothetical protein
				rlmCD_2	EUCA11A_42960	4527335	4528708	-1	23S rRNA (uracil-C(5))-methyltransferase RlmCD
34	4489359	4494902	5543		EUCA11A_42550	4489359	4490132	-1	hypothetical protein	Predicted by at least one method
					EUCA11A_42560	4490148	4492604	-1	hypothetical protein
					EUCA11A_42570	4492814	4493197	-1	hypothetical protein
					EUCA11A_42580	4493200	4493799	-1	hypothetical protein
					EUCA11A_42590	4493802	4494146	-1	hypothetical protein
					EUCA11A_42600	4494143	4494574	-1	hypothetical protein
					EUCA11A_42610	4494567	4494902	-1	hypothetical protein

## Sheet: GIs E. callanderi DSM107592
GI number	Island start	Island end	Length		Gene ID	Locus	Gene start	Gene end	Strand	Product	Method
1	367365	395290	27925		xerC_3	EUCAG14_03040	367365	368558	-1	Tyrosine recombinase XerC	Predicted by at least one method
						EUCAG14_03050	368585	368785	-1	hypothetical protein
						EUCAG14_03060	369283	369513	-1	hypothetical protein
						EUCAG14_03070	369510	369932	-1	hypothetical protein
						EUCAG14_03080	370463	370816	1	hypothetical protein
					tet(M)	EUCAG14_03090	371160	373079	-1	tetracycline resistance ribosomal protection protein Tet(M)
						EUCAG14_03100	373456	374385	-1	hypothetical protein
						EUCAG14_03110	374402	375424	-1	hypothetical protein
						EUCAG14_03120	375421	377448	-1	hypothetical protein
						EUCAG14_03130	377445	379898	-1	hypothetical protein
						EUCAG14_03140	379882	380277	-1	hypothetical protein
						EUCAG14_03150	380349	380987	-1	hypothetical protein
						EUCAG14_03160	381043	381543	-1	hypothetical protein
						EUCAG14_03170	381604	382365	-1	hypothetical protein
						EUCAG14_03180	382425	382646	-1	hypothetical protein
						EUCAG14_03190	382643	382933	-1	hypothetical protein
						EUCAG14_03200	382930	384114	-1	hypothetical protein
						EUCAG14_03210	384296	385699	-1	hypothetical protein
						EUCAG14_03220	385721	386494	-1	hypothetical protein
						EUCAG14_03230	386504	386881	-1	hypothetical protein
						EUCAG14_03240	386902	387216	-1	hypothetical protein
					rep_1	EUCAG14_03250	387416	389209	-1	ATP-dependent DNA helicase Rep
					recF_2	EUCAG14_03260	389206	391395	-1	DNA replication and repair protein RecF
						EUCAG14_03270	391529	392719	-1	IS256 family transposase ISLgar5
						EUCAG14_03280	393279	394013	1	hypothetical protein
						EUCAG14_03290	394002	394361	-1	hypothetical protein
					glcR	EUCAG14_03300	394526	395290	1	HTH-type transcriptional repressor GlcR
2	543182	560056	16874			EUCAG14_04470	543182	544615	1	hypothetical protein	Predicted by at least one method
						EUCAG14_04480	544626	546494	1	hypothetical protein
						EUCAG14_04490	546788	551572	1	hypothetical protein
					pyrG	EUCAG14_04500	551729	553351	1	CTP synthase
					nadE_2	EUCAG14_04510	553892	555841	1	Glutamine-dependent NAD(+) synthetase
						EUCAG14_04520	555881	556618	-1	hypothetical protein
					trmB	EUCAG14_04530	556699	557358	-1	tRNA (guanine-N(7)-)-methyltransferase
					glmS_3	EUCAG14_04540	558007	558651	1	Glutamate mutase sigma subunit
						EUCAG14_04550	558638	559363	1	hypothetical protein
						EUCAG14_04560	559373	560056	1	hypothetical protein
3	643128	648231	5103			EUCAG14_05550	643128	643457	1	hypothetical protein	Predicted by at least one method
						EUCAG14_05560	643659	646373	-1	hypothetical protein
					leuA	EUCAG14_05570	646573	648231	-1	2-isopropylmalate synthase
4	898018	925088	27070			EUCAG14_07910	898018	899253	1	hypothetical protein	Predicted by at least one method
					xerC_4	EUCAG14_07920	899361	900275	1	Tyrosine recombinase XerC
						EUCAG14_07930	900595	901131	1	hypothetical protein
						EUCAG14_07940	901217	901984	1	hypothetical protein
						EUCAG14_07950	902015	906658	1	hypothetical protein
						EUCAG14_07960	906728	907297	1	hypothetical protein
						EUCAG14_07970	907373	908047	1	hypothetical protein
						EUCAG14_07980	908155	908733	1	hypothetical protein
						EUCAG14_07990	908848	909225	1	hypothetical protein
						EUCAG14_08000	909222	909836	1	hypothetical protein
						EUCAG14_08010	909833	910033	1	hypothetical protein
					rpoH_2	EUCAG14_08020	910043	910672	1	RNA polymerase sigma factor RpoH
						EUCAG14_08030	910761	910985	1	hypothetical protein
						EUCAG14_08040	911045	911275	1	hypothetical protein
						EUCAG14_08050	911347	911901	1	hypothetical protein
						EUCAG14_08060	911938	912810	-1	hypothetical protein
					rhaR_3	EUCAG14_08070	913159	914421	1	HTH-type transcriptional activator RhaR
					metH_3	EUCAG14_08080	914457	915104	1	Methionine synthase
					acsE_3	EUCAG14_08090	915250	916047	1	5-methyltetrahydrofolate:corrinoid/iron-sulfur protein co-methyltransferase
					metH_4	EUCAG14_08100	916077	916703	1	Methionine synthase
					mtgB_11	EUCAG14_08110	916715	918154	1	Glycine betaine methyltransferase
						EUCAG14_08120	918164	919105	1	hypothetical protein
						EUCAG14_08130	919237	919626	1	hypothetical protein
					rcsC_1	EUCAG14_08140	919706	922981	1	Sensor histidine kinase RcsC
					ugtP_1	EUCAG14_08150	923022	924179	-1	Processive diacylglycerol beta-glucosyltransferase
					rsbP	EUCAG14_08160	924312	925088	-1	Phosphoserine phosphatase RsbP
5	1089536	1114423	24887			EUCAG14_09820	1089536	1089730	1	hypothetical protein	Predicted by at least one method
						EUCAG14_09830	1089809	1090174	1	hypothetical protein
						EUCAG14_09840	1090351	1091103	1	hypothetical protein
						EUCAG14_09850	1091167	1091382	1	hypothetical protein
						EUCAG14_09860	1091453	1092316	1	hypothetical protein
						EUCAG14_09870	1092333	1093229	1	hypothetical protein
						EUCAG14_09880	1093231	1093623	1	hypothetical protein
						EUCAG14_09890	1093583	1095979	1	hypothetical protein
					dpnA	EUCAG14_09900	1095976	1096932	1	Modification methylase DpnIIB
						EUCAG14_09910	1096929	1098896	1	hypothetical protein
						EUCAG14_09920	1098918	1099184	1	hypothetical protein
						EUCAG14_09930	1099174	1099899	1	hypothetical protein
					topB_1	EUCAG14_09940	1099896	1101971	1	DNA topoisomerase 3
						EUCAG14_09950	1101968	1102336	1	hypothetical protein
						EUCAG14_09960	1102462	1105809	1	hypothetical protein
						EUCAG14_09970	1105814	1106023	1	hypothetical protein
						EUCAG14_09980	1106225	1107559	-1	hypothetical protein
						EUCAG14_09990	1107520	1107849	-1	hypothetical protein
						EUCAG14_10000	1108049	1108405	-1	hypothetical protein
					rlmN_1	EUCAG14_10010	1109006	1109989	1	putative dual-specificity RNA methyltransferase RlmN
						EUCAG14_10020	1110463	1110900	1	hypothetical protein
						EUCAG14_10030	1110884	1111126	1	hypothetical protein
						EUCAG14_10040	1111582	1111755	1	hypothetical protein
						EUCAG14_10050	1111833	1113506	1	hypothetical protein
						EUCAG14_10060	1113613	1113798	1	hypothetical protein
						EUCAG14_10070	1113782	1114423	1	hypothetical protein
6	1223111	1230323	7212			EUCAG14_11100	1223111	1223239	1	hypothetical protein	Predicted by at least one method
					apeB	EUCAG14_11110	1223340	1224650	-1	putative M18 family aminopeptidase 2
					ycaM	EUCAG14_11120	1224666	1226096	-1	Inner membrane transporter YcaM
					btsR_2	EUCAG14_11130	1226360	1227091	-1	Transcriptional regulatory protein BtsR
						EUCAG14_11140	1227412	1227765	1	hypothetical protein
						EUCAG14_11150	1227740	1227901	1	hypothetical protein
						EUCAG14_11160	1228129	1228599	1	hypothetical protein
						EUCAG14_11170	1228592	1229512	1	hypothetical protein
						EUCAG14_11180	1229509	1230120	1	hypothetical protein
						EUCAG14_11190	1230123	1230323	1	hypothetical protein
7	1332494	1351058	18564		yqbD	EUCAG14_12200	1332494	1332940	1	putative protein YqbD	Predicted by at least one method
						EUCAG14_12210	1332933	1333712	1	hypothetical protein
					xkdG	EUCAG14_12220	1333730	1334671	1	Phage-like element PBSX protein XkdG
						EUCAG14_12230	1334686	1334964	1	hypothetical protein
						EUCAG14_12240	1334974	1335285	1	hypothetical protein
						EUCAG14_12250	1335294	1335671	1	hypothetical protein
						EUCAG14_12260	1335681	1336106	1	hypothetical protein
						EUCAG14_12270	1336106	1336495	1	hypothetical protein
						EUCAG14_12280	1336476	1336937	1	hypothetical protein
						EUCAG14_12290	1336941	1337432	1	hypothetical protein
						EUCAG14_12300	1337554	1338030	1	hypothetical protein
						EUCAG14_12310	1337990	1338601	1	hypothetical protein
					relF	EUCAG14_12320	1338682	1338936	1	Antitoxin RelF
						EUCAG14_12330	1338930	1339202	1	hypothetical protein
						EUCAG14_12340	1339273	1339788	1	hypothetical protein
						EUCAG14_12350	1339891	1340184	1	hypothetical protein
						EUCAG14_12360	1340200	1340409	-1	hypothetical protein
						EUCAG14_12370	1340711	1344895	1	hypothetical protein
						EUCAG14_12380	1344888	1345745	1	hypothetical protein
						EUCAG14_12390	1345752	1345967	1	hypothetical protein
						EUCAG14_12400	1346023	1346634	1	hypothetical protein
						EUCAG14_12410	1346625	1347941	1	hypothetical protein
						EUCAG14_12420	1347960	1349726	1	hypothetical protein
						EUCAG14_12430	1349728	1350264	1	hypothetical protein
						EUCAG14_12440	1350274	1350777	1	hypothetical protein
						EUCAG14_12450	1350777	1351058	1	hypothetical protein
8	1473165	1477058	3893			EUCAG14_13720	1473165	1473320	1	hypothetical protein	Predicted by at least one method
						EUCAG14_13730	1473551	1473889	1	hypothetical protein
					aaaT	EUCAG14_13740	1473991	1474500	1	L-amino acid N-acetyltransferase AaaT
						EUCAG14_13750	1474495	1474710	-1	hypothetical protein
						EUCAG14_13760	1474828	1475181	1	hypothetical protein
						EUCAG14_13770	1475178	1476020	1	IS3 family transposase ISBce15
						EUCAG14_13780	1476077	1476244	-1	hypothetical protein
						EUCAG14_13790	1476399	1477058	1	hypothetical protein
9	1581490	1589117	7627			EUCAG14_14970	1581490	1581891	1	hypothetical protein	Predicted by at least one method
						EUCAG14_14980	1582198	1582758	1	hypothetical protein
						EUCAG14_14990	1582968	1583651	1	hypothetical protein
						EUCAG14_15000	1583635	1584096	1	hypothetical protein
						EUCAG14_15010	1584281	1584505	1	hypothetical protein
						EUCAG14_15020	1584502	1584744	1	hypothetical protein
						EUCAG14_15030	1584773	1585006	1	hypothetical protein
						EUCAG14_15040	1585048	1585284	1	hypothetical protein
						EUCAG14_15050	1585289	1585855	1	hypothetical protein
					trmO	EUCAG14_15060	1585945	1586421	1	tRNA (adenine(37)-N6)-methyltransferase
						EUCAG14_15070	1586513	1587112	1	hypothetical protein
						EUCAG14_15080	1587109	1587723	1	hypothetical protein
						EUCAG14_15090	1587720	1588442	1	IS1595 family transposase ISBth19
						EUCAG14_15100	1588554	1589117	1	hypothetical protein
10	1659540	1726284	66744		yafQ_2	EUCAG14_15730	1659253	1659543	-1	mRNA interferase toxin YafQ	Predicted by at least one method
						EUCAG14_15740	1659540	1659818	-1	hypothetical protein
						EUCAG14_15750	1659945	1660343	1	hypothetical protein
						EUCAG14_15760	1660456	1661190	1	hypothetical protein
					dnaC_2	EUCAG14_15770	1661187	1662050	1	DNA replication protein DnaC
						EUCAG14_15780	1662094	1662288	1	hypothetical protein
						EUCAG14_15790	1662367	1662732	1	hypothetical protein
						EUCAG14_15800	1662909	1663628	1	hypothetical protein
						EUCAG14_15810	1663759	1666998	1	hypothetical protein
						EUCAG14_15820	1667230	1667541	1	hypothetical protein
						EUCAG14_15830	1667545	1667685	1	hypothetical protein
					bcrR	EUCAG14_15840	1667803	1668408	1	HTH-type transcriptional activator BcrR
						EUCAG14_15850	1668518	1669210	1	hypothetical protein
						EUCAG14_15860	1669324	1669764	1	hypothetical protein
						EUCAG14_15870	1669757	1669957	1	hypothetical protein
						EUCAG14_15880	1670543	1670941	1	hypothetical protein
						EUCAG14_15890	1670913	1672538	1	hypothetical protein
						EUCAG14_15900	1672528	1672914	1	hypothetical protein
						EUCAG14_15910	1673027	1673785	1	hypothetical protein
						EUCAG14_15920	1673782	1674624	1	hypothetical protein
						EUCAG14_15930	1674639	1674833	1	hypothetical protein
						EUCAG14_15940	1674887	1675381	-1	hypothetical protein
						EUCAG14_15950	1675608	1677227	1	hypothetical protein
						EUCAG14_15960	1677429	1678292	1	hypothetical protein
						EUCAG14_15970	1678310	1678573	1	hypothetical protein
						EUCAG14_15980	1678577	1678966	1	hypothetical protein
						EUCAG14_15990	1678914	1680425	1	hypothetical protein
						EUCAG14_16000	1680954	1682633	1	hypothetical protein
						EUCAG14_16010	1682638	1683621	1	hypothetical protein
						EUCAG14_16020	1683625	1685757	1	hypothetical protein
						EUCAG14_16030	1685769	1686008	1	hypothetical protein
						EUCAG14_16040	1685983	1687527	1	hypothetical protein
					topB_2	EUCAG14_16050	1687622	1689334	1	DNA topoisomerase 3
						EUCAG14_16060	1689418	1689597	1	hypothetical protein
					yhcG	EUCAG14_16070	1689626	1690672	1	Putative nuclease YhcG
						EUCAG14_16080	1690737	1691543	1	hypothetical protein
						EUCAG14_16090	1691678	1699027	1	hypothetical protein
						EUCAG14_16100	1699583	1701253	1	hypothetical protein
						EUCAG14_16110	1701387	1702736	1	hypothetical protein
						EUCAG14_16120	1702779	1703438	1	hypothetical protein
						EUCAG14_16130	1703579	1703797	1	hypothetical protein
						EUCAG14_16140	1703800	1704177	1	hypothetical protein
						EUCAG14_16150	1704196	1705173	1	hypothetical protein
						EUCAG14_16160	1705185	1705763	1	hypothetical protein
						EUCAG14_16170	1705781	1707112	-1	hypothetical protein
						EUCAG14_16180	1707118	1707468	-1	hypothetical protein
						EUCAG14_16190	1707806	1708447	1	hypothetical protein
						EUCAG14_16200	1708506	1710257	1	putative ABC transporter ATP-binding protein
						EUCAG14_16210	1710258	1711880	1	Putative multidrug export ATP-binding/permease protein
						EUCAG14_16220	1712312	1713787	1	IS1182 family transposase ISPye18
					resA_1	EUCAG14_16230	1714169	1715326	1	Thiol-disulfide oxidoreductase ResA
						EUCAG14_16240	1715493	1716383	1	hypothetical protein
						EUCAG14_16250	1716402	1717679	1	hypothetical protein
						EUCAG14_16260	1717689	1718345	1	putative ABC transporter ATP-binding protein
						EUCAG14_16270	1718345	1719721	1	hypothetical protein
					qseB	EUCAG14_16280	1719819	1720472	1	Transcriptional regulatory protein QseB
						EUCAG14_16290	1720469	1721788	1	hypothetical protein
						EUCAG14_16300	1722361	1722720	1	hypothetical protein
						EUCAG14_16310	1723209	1723361	1	hypothetical protein
						EUCAG14_16320	1723462	1725135	1	hypothetical protein
						EUCAG14_16330	1725233	1725865	1	hypothetical protein
						EUCAG14_16340	1725932	1726087	1	hypothetical protein
						EUCAG14_16350	1726132	1726284	1	hypothetical protein
11	1669757	1674833	5076			EUCAG14_15860	1669324	1669764	1	hypothetical protein	Predicted by at least one method
						EUCAG14_15870	1669757	1669957	1	hypothetical protein
						EUCAG14_15880	1670543	1670941	1	hypothetical protein
						EUCAG14_15890	1670913	1672538	1	hypothetical protein
						EUCAG14_15900	1672528	1672914	1	hypothetical protein
						EUCAG14_15910	1673027	1673785	1	hypothetical protein
						EUCAG14_15920	1673782	1674624	1	hypothetical protein
						EUCAG14_15930	1674639	1674833	1	hypothetical protein
12	1990207	2037597	47390			EUCAG14_18900	1990207	1990578	1	hypothetical protein	Predicted by at least one method
					ywtE	EUCAG14_18910	1990623	1991453	1	5-amino-6-(5-phospho-D-ribitylamino)uracil phosphatase YwtE
						EUCAG14_18920	1991546	1992988	-1	hypothetical protein
					xylB_5	EUCAG14_18930	1993000	1994490	-1	Xylulose kinase
					hdpA_2	EUCAG14_18940	1994522	1995268	-1	Dihydroxyacetone phosphatase
					srlR_3	EUCAG14_18950	1995528	1996382	-1	Glucitol operon repressor
					ybdM	EUCAG14_18960	1997842	1998378	-1	putative protein YbdM
						EUCAG14_18970	1998371	1999705	-1	hypothetical protein
					rhaR_8	EUCAG14_18980	2000101	2001303	-1	HTH-type transcriptional activator RhaR
					cbh	EUCAG14_18990	2002697	2003674	-1	Choloylglycine hydrolase
						EUCAG14_19000	2004352	2008749	1	hypothetical protein
						EUCAG14_19010	2009143	2009745	1	hypothetical protein
						EUCAG14_19020	2009967	2010167	1	hypothetical protein
					soj_2	EUCAG14_19030	2010937	2011770	1	Chromosome-partitioning ATPase Soj
					noc_1	EUCAG14_19040	2011782	2012747	1	Nucleoid occlusion protein
						EUCAG14_19050	2012855	2013760	1	hypothetical protein
						EUCAG14_19060	2013793	2013891	1	hypothetical protein
						EUCAG14_19070	2013907	2014071	1	hypothetical protein
						EUCAG14_19080	2014126	2014287	1	hypothetical protein
						EUCAG14_19090	2014342	2014785	1	hypothetical protein
						EUCAG14_19100	2015008	2015289	1	hypothetical protein
						EUCAG14_19110	2015404	2015721	1	hypothetical protein
						EUCAG14_19120	2015964	2017052	1	hypothetical protein
						EUCAG14_19130	2017304	2021173	1	hypothetical protein
					rpe_2	EUCAG14_19140	2021381	2021983	-1	Ribulose-phosphate 3-epimerase
						EUCAG14_19150	2022149	2024224	1	hypothetical protein
						EUCAG14_19160	2024217	2024672	1	hypothetical protein
					ysdC	EUCAG14_19170	2024677	2025789	1	Putative aminopeptidase YsdC
					gatB_2	EUCAG14_19180	2025786	2026061	1	PTS system galactitol-specific EIIB component
					gatC_1	EUCAG14_19190	2026082	2027398	1	PTS system galactitol-specific EIIC component
						EUCAG14_19200	2027423	2028244	1	hypothetical protein
					mtnX	EUCAG14_19210	2028248	2028898	1	2-hydroxy-3-keto-5-methylthiopentenyl-1- phosphate phosphatase
						EUCAG14_19220	2029023	2029346	1	hypothetical protein
						EUCAG14_19230	2029434	2033459	1	hypothetical protein
						EUCAG14_19240	2034087	2036045	1	hypothetical protein
						EUCAG14_19250	2036047	2037597	1	Fimbrial subunit type 1
13	2076470	2086524	10054			EUCAG14_19600	2076470	2076754	1	hypothetical protein	Predicted by at least one method
						EUCAG14_19610	2076763	2077131	1	hypothetical protein
						EUCAG14_19620	2077106	2078575	1	hypothetical protein
						EUCAG14_19630	2078594	2080519	1	hypothetical protein
						EUCAG14_19640	2080532	2081218	1	hypothetical protein
						EUCAG14_19650	2081219	2082145	1	hypothetical protein
						EUCAG14_19660	2082674	2084353	1	hypothetical protein
						EUCAG14_19670	2084358	2085452	1	hypothetical protein
						EUCAG14_19680	2085457	2086524	1	hypothetical protein
14	2381211	2387330	6119		ydaD	EUCAG14_22660	2381211	2382095	1	General stress protein 39	Predicted by at least one method
						EUCAG14_22670	2382183	2382536	1	hypothetical protein
						EUCAG14_22680	2382533	2383375	1	IS3 family transposase ISBce15
					panE	EUCAG14_22690	2383531	2384448	-1	2-dehydropantoate 2-reductase
					crtK-2_1	EUCAG14_22700	2384826	2385311	1	Tryptophan-rich protein TspO
						EUCAG14_22710	2385381	2386634	-1	hypothetical protein
						EUCAG14_22720	2386887	2387330	-1	hypothetical protein
15	2673244	2680191	6947			EUCAG14_25580	2673244	2673663	-1	hypothetical protein	Predicted by at least one method
						EUCAG14_25590	2673674	2674069	-1	hypothetical protein
						EUCAG14_25600	2674152	2675678	-1	hypothetical protein
						EUCAG14_25610	2675864	2676091	-1	hypothetical protein
						EUCAG14_25620	2676103	2676555	-1	hypothetical protein
						EUCAG14_25630	2676615	2677619	-1	hypothetical protein
						EUCAG14_25640	2677696	2679771	-1	hypothetical protein
						EUCAG14_25650	2679949	2680191	1	hypothetical protein
16	2821427	2843229	21802		cobB	EUCAG14_26930	2821427	2822155	-1	NAD-dependent protein deacetylase	Predicted by at least one method
						EUCAG14_26940	2822322	2822999	1	hypothetical protein
					xerC_10	EUCAG14_26950	2823107	2824330	-1	Tyrosine recombinase XerC
						EUCAG14_26960	2824406	2824627	-1	hypothetical protein
						EUCAG14_26970	2824788	2825216	-1	hypothetical protein
						EUCAG14_26980	2825475	2825768	-1	hypothetical protein
						EUCAG14_26990	2825765	2826478	-1	hypothetical protein
						EUCAG14_27000	2826475	2826735	-1	hypothetical protein
						EUCAG14_27010	2826774	2826965	-1	hypothetical protein
						EUCAG14_27020	2826989	2827429	-1	hypothetical protein
						EUCAG14_27030	2827617	2828126	-1	hypothetical protein
						EUCAG14_27040	2828400	2829176	-1	hypothetical protein
						EUCAG14_27050	2829268	2830845	-1	hypothetical protein
						EUCAG14_27060	2830848	2835089	-1	hypothetical protein
						EUCAG14_27070	2835386	2836042	1	IS3 family transposase ISLmo5
					noc_2	EUCAG14_27080	2836113	2836988	-1	Nucleoid occlusion protein
						EUCAG14_27090	2837771	2839072	-1	Butyryl-CoA:acetate CoA-transferase
					mtgB_23	EUCAG14_27100	2839152	2840588	-1	Glycine betaine methyltransferase
					betL_3	EUCAG14_27110	2840605	2842203	-1	Glycine betaine transporter BetL
						EUCAG14_27120	2842447	2843229	-1	hypothetical protein
17	2866022	2881287	15265			EUCAG14_27360	2866022	2868382	-1	hypothetical protein	Predicted by at least one method
						EUCAG14_27370	2868375	2868788	-1	hypothetical protein
						EUCAG14_27380	2868803	2869336	-1	hypothetical protein
						EUCAG14_27390	2869409	2869750	-1	hypothetical protein
					ltrA	EUCAG14_27400	2869805	2871637	-1	Group II intron-encoded protein LtrA
						EUCAG14_27410	2872214	2872783	-1	hypothetical protein
						EUCAG14_27420	2872856	2873074	-1	hypothetical protein
						EUCAG14_27430	2873100	2873450	-1	hypothetical protein
						EUCAG14_27440	2873437	2874006	-1	hypothetical protein
						EUCAG14_27450	2874193	2875620	-1	hypothetical protein
						EUCAG14_27460	2875607	2875804	-1	hypothetical protein
						EUCAG14_27470	2875819	2876739	-1	hypothetical protein
						EUCAG14_27480	2876746	2877558	-1	hypothetical protein
						EUCAG14_27490	2877565	2879043	-1	hypothetical protein
						EUCAG14_27500	2878994	2879425	-1	hypothetical protein
						EUCAG14_27510	2879400	2879528	-1	hypothetical protein
						EUCAG14_27520	2879668	2879859	-1	hypothetical protein
						EUCAG14_27530	2879856	2880827	-1	hypothetical protein
						EUCAG14_27540	2880952	2881287	-1	hypothetical protein
18	2873437	2879425	5988			EUCAG14_27430	2873100	2873450	-1	hypothetical protein	Predicted by at least one method
						EUCAG14_27440	2873437	2874006	-1	hypothetical protein
						EUCAG14_27450	2874193	2875620	-1	hypothetical protein
						EUCAG14_27460	2875607	2875804	-1	hypothetical protein
						EUCAG14_27470	2875819	2876739	-1	hypothetical protein
						EUCAG14_27480	2876746	2877558	-1	hypothetical protein
						EUCAG14_27490	2877565	2879043	-1	hypothetical protein
						EUCAG14_27500	2878994	2879425	-1	hypothetical protein
						EUCAG14_27510	2879400	2879528	-1	hypothetical protein
19	2985210	2989821	4611		ftsY	EUCAG14_28580	2985210	2986145	-1	Signal recognition particle receptor FtsY	Predicted by at least one method
					smc_1	EUCAG14_28590	2986243	2989821	-1	Chromosome partition protein Smc
20	2994132	2998194	4062		tmcAL	EUCAG14_28660	2994132	2995373	1	tRNA(Met) cytidine acetate ligase	Predicted by at least one method
					pnbA_1	EUCAG14_28670	2995370	2996953	1	Para-nitrobenzyl esterase
						EUCAG14_28680	2996965	2998194	1	Aminopeptidase 2
21	3187818	3199943	12125			EUCAG14_30540	3187818	3188018	-1	hypothetical protein	Predicted by at least one method
						EUCAG14_30550	3188015	3188641	-1	hypothetical protein
						EUCAG14_30560	3188638	3189063	-1	hypothetical protein
						EUCAG14_30570	3189060	3189626	-1	hypothetical protein
						EUCAG14_30580	3189749	3190297	-1	hypothetical protein
						EUCAG14_30590	3190358	3190708	-1	hypothetical protein
						EUCAG14_30600	3190718	3191185	-1	hypothetical protein
						EUCAG14_30610	3191355	3191894	-1	hypothetical protein
						EUCAG14_30620	3191908	3192450	-1	hypothetical protein
						EUCAG14_30630	3192472	3192939	-1	hypothetical protein
						EUCAG14_30640	3192949	3196224	-1	hypothetical protein
					xerC_12	EUCAG14_30650	3196484	3197386	-1	Tyrosine recombinase XerC
						EUCAG14_30660	3197637	3199943	1	hypothetical protein
22	3531005	3539180	8175		mtgB_30	EUCAG14_33630	3531005	3532462	1	Glycine betaine methyltransferase	Predicted by at least one method
					norR_8	EUCAG14_33640	3532623	3534059	1	Anaerobic nitric oxide reductase transcription regulator NorR
					sigI_2	EUCAG14_33650	3534130	3534726	-1	RNA polymerase sigma factor SigI
						EUCAG14_33660	3534741	3534938	-1	hypothetical protein
						EUCAG14_33670	3534935	3535543	-1	hypothetical protein
						EUCAG14_33680	3535540	3536403	-1	hypothetical protein
					gltC	EUCAG14_33690	3536815	3537711	-1	HTH-type transcriptional regulator GltC
						EUCAG14_33700	3537832	3538371	1	hypothetical protein
					proB_2	EUCAG14_33710	3538374	3539180	1	Glutamate 5-kinase 1
23	3847723	3870797	23074			EUCAG14_36800	3847723	3848040	-1	hypothetical protein	Predicted by at least one method
						EUCAG14_36810	3848081	3849550	-1	hypothetical protein
						EUCAG14_36820	3849810	3851948	1	hypothetical protein
						EUCAG14_36830	3852024	3853403	-1	hypothetical protein
						EUCAG14_36840	3853420	3856296	-1	hypothetical protein
						EUCAG14_36850	3856575	3857135	-1	hypothetical protein
						EUCAG14_36860	3857168	3857404	-1	hypothetical protein
						EUCAG14_36870	3857443	3857679	-1	hypothetical protein
						EUCAG14_36880	3857717	3857956	-1	hypothetical protein
						EUCAG14_36890	3857958	3858134	-1	hypothetical protein
						EUCAG14_36900	3858134	3858787	-1	hypothetical protein
						EUCAG14_36910	3858784	3859257	-1	hypothetical protein
						EUCAG14_36920	3859363	3860139	-1	hypothetical protein
						EUCAG14_36930	3860328	3862097	1	hypothetical protein
						EUCAG14_36940	3862143	3863360	1	hypothetical protein
						EUCAG14_36950	3863357	3864598	1	hypothetical protein
					rcsC_12	EUCAG14_36960	3864582	3866969	1	Sensor histidine kinase RcsC
						EUCAG14_36970	3867081	3869111	1	hypothetical protein
					algC	EUCAG14_36980	3869313	3870797	-1	Phosphomannomutase/phosphoglucomutase
24	3880280	3884997	4717		deoR_3	EUCAG14_37060	3880280	3881242	1	Deoxyribonucleoside regulator	Predicted by at least one method
						EUCAG14_37070	3881290	3881631	-1	hypothetical protein
						EUCAG14_37080	3881588	3882526	-1	hypothetical protein
					lyx_2	EUCAG14_37090	3882609	3884153	-1	L-xylulose/3-keto-L-gulonate kinase
					fabG_3	EUCAG14_37100	3884194	3884997	-1	3-oxoacyl-[acyl-carrier-protein] reductase FabG
25	4119932	4125137	5205			EUCAG14_39250	4119932	4120636	-1	hypothetical protein	Predicted by at least one method
					metH_17	EUCAG14_39260	4120643	4121275	-1	Methionine synthase
					fbp	EUCAG14_39270	4121525	4123513	1	Fructose-1,6-bisphosphatase class 3
						EUCAG14_39280	4123738	4124607	1	DegV domain-containing protein
						EUCAG14_39290	4124763	4125137	1	hypothetical protein

## Sheet: GIs E. maltosivorans DSM20517
GI number	Island start	Island end	Length	Gene ID	Locus	Gene start	Gene end	Strand	Product	Method
1	376952	381945	4993		EUMA32_03750	376952	377281	1	hypothetical protein	Predicted by at least one method
					EUMA32_03760	377362	380085	-1	hypothetical protein
				leuA	EUMA32_03770	380287	381945	-1	2-isopropylmalate synthase
2	871785	884750	12965		EUMA32_07880	871785	872156	1	hypothetical protein	Predicted by at least one method
					EUMA32_07890	872315	872554	1	hypothetical protein
				ftsH_2	EUMA32_07900	872604	873587	1	ATP-dependent zinc metalloprotease FtsH
					EUMA32_07910	873607	876159	1	hypothetical protein
					EUMA32_07920	876595	877515	1	hypothetical protein
					EUMA32_07930	877783	877986	1	hypothetical protein
					EUMA32_07940	878476	878904	1	hypothetical protein
					EUMA32_07950	878985	879458	1	hypothetical protein
					EUMA32_07960	879481	879729	1	hypothetical protein
					EUMA32_07970	879833	881506	1	hypothetical protein
					EUMA32_07980	881629	881988	-1	hypothetical protein
					EUMA32_07990	881985	883259	-1	Ferredoxin--NADP reductase
				lhgD_2	EUMA32_08000	883263	884750	-1	L-2-hydroxyglutarate dehydrogenase
3	1111983	1149187	37204		EUMA32_10160	1111983	1114901	1	hypothetical protein	Predicted by at least one method
					EUMA32_10170	1114916	1116562	1	hypothetical protein
					EUMA32_10180	1116846	1119248	1	hypothetical protein
				mutS2	EUMA32_10190	1119256	1121625	1	Endonuclease MutS2
					EUMA32_10200	1121835	1122254	1	hypothetical protein
				opuCD	EUMA32_10210	1122363	1123007	1	Glycine betaine/carnitine/choline transport system permease protein OpuCD
				opuCC	EUMA32_10220	1123004	1123921	1	Glycine betaine/carnitine/choline-binding protein OpuCC
				opuCA_1	EUMA32_10230	1123914	1124645	1	Carnitine transport ATP-binding protein OpuCA
				ppiB	EUMA32_10240	1124720	1125214	1	Peptidyl-prolyl cis-trans isomerase B
					EUMA32_10250	1125251	1125880	1	hypothetical protein
				btsR	EUMA32_10260	1126036	1126758	1	Transcriptional regulatory protein BtsR
					EUMA32_10270	1126755	1128104	1	hypothetical protein
					EUMA32_10280	1128210	1128647	1	hypothetical protein
					EUMA32_10290	1128657	1130897	1	hypothetical protein
				tagU_4	EUMA32_10300	1130976	1132091	-1	Polyisoprenyl-teichoic acid--peptidoglycan teichoic acid transferase TagU
					EUMA32_10310	1132253	1135867	-1	hypothetical protein
					EUMA32_10320	1136013	1136576	1	hypothetical protein
				xerC_5	EUMA32_10330	1136658	1137569	1	Tyrosine recombinase XerC
					EUMA32_10340	1137827	1144633	1	hypothetical protein
					EUMA32_10350	1145474	1146388	-1	hypothetical protein
				cobC	EUMA32_10360	1146623	1147252	1	Adenosylcobalamin/alpha-ribazole phosphatase
					EUMA32_10370	1147270	1148271	1	PhoH-like protein
				ybeY	EUMA32_10380	1148311	1148781	1	Endoribonuclease YbeY
				dgkA	EUMA32_10390	1148810	1149187	1	Undecaprenol kinase
4	2109939	2114799	4860	regX3_5	EUMA32_19900	2109939	2110610	-1	Sensory transduction protein regX3	Predicted by at least one method
					EUMA32_19910	2110898	2110996	1	hypothetical protein
				rcsC_8	EUMA32_19920	2111112	2114261	-1	Sensor histidine kinase RcsC
					EUMA32_19930	2114488	2114799	-1	hypothetical protein
5	2298187	2302401	4214		EUMA32_21600	2298187	2298381	1	hypothetical protein	Predicted by at least one method
					EUMA32_21610	2298424	2299107	1	hypothetical protein
				mgtA_2	EUMA32_21620	2299219	2301879	1	Magnesium-transporting ATPase, P-type 1
					EUMA32_21630	2301895	2302401	1	hypothetical protein
6	2462207	2484331	22124		EUMA32_23410	2462207	2462572	-1	hypothetical protein	Predicted by at least one method
				rnhB	EUMA32_23420	2462593	2463381	-1	Ribonuclease HII
				rbgA	EUMA32_23430	2463368	2464198	-1	Ribosome biogenesis GTPase A
				sipT	EUMA32_23440	2464200	2464739	-1	Signal peptidase I T
				rplS	EUMA32_23450	2464793	2465134	-1	50S ribosomal protein L19
					EUMA32_23460	2465329	2465526	1	hypothetical protein
					EUMA32_23470	2465523	2465774	1	hypothetical protein
					EUMA32_23480	2466025	2466186	1	hypothetical protein
					EUMA32_23490	2466203	2466382	1	hypothetical protein
					EUMA32_23500	2466515	2466679	-1	hypothetical protein
					EUMA32_23510	2466729	2468213	1	hypothetical protein
					EUMA32_23520	2468224	2468481	1	hypothetical protein
					EUMA32_23530	2468481	2469275	1	hypothetical protein
					EUMA32_23540	2469624	2470571	1	hypothetical protein
					EUMA32_23550	2470676	2471707	1	IS30 family transposase ISCth2
					EUMA32_23560	2471771	2471902	1	hypothetical protein
					EUMA32_23570	2472342	2472551	-1	hypothetical protein
				trmD	EUMA32_23580	2472895	2473584	-1	tRNA (guanine-N(1)-)-methyltransferase
				rimM	EUMA32_23590	2473581	2474096	-1	Ribosome maturation factor RimM
					EUMA32_23600	2474355	2474585	-1	hypothetical protein
				rpsP	EUMA32_23610	2474601	2474846	-1	30S ribosomal protein S16
				ffh	EUMA32_23620	2474895	2476241	-1	Signal recognition particle protein
					EUMA32_23630	2476250	2476615	-1	hypothetical protein
				ftsY	EUMA32_23640	2476869	2477777	-1	Signal recognition particle receptor FtsY
				smc_1	EUMA32_23650	2477933	2481511	-1	Chromosome partition protein Smc
				rnc	EUMA32_23660	2481543	2482211	-1	Ribonuclease 3
				acpP_2	EUMA32_23670	2482357	2482581	-1	Acyl carrier protein
				plsX	EUMA32_23680	2482581	2483597	-1	Phosphate acyltransferase
				rpmF	EUMA32_23690	2483654	2483830	-1	50S ribosomal protein L32
					EUMA32_23700	2483861	2484331	-1	hypothetical protein
7	2474895	2481511	6616	ffh	EUMA32_23620	2474895	2476241	-1	Signal recognition particle protein	Predicted by at least one method
					EUMA32_23630	2476250	2476615	-1	hypothetical protein
				ftsY	EUMA32_23640	2476869	2477777	-1	Signal recognition particle receptor FtsY
				smc_1	EUMA32_23650	2477933	2481511	-1	Chromosome partition protein Smc
8	2485954	2490016	4062	tmcAL	EUMA32_23720	2485954	2487195	1	tRNA(Met) cytidine acetate ligase	Predicted by at least one method
				pnbA	EUMA32_23730	2487192	2488775	1	Para-nitrobenzyl esterase
					EUMA32_23740	2488787	2490016	1	Aminopeptidase 2
9	2746146	2756292	10146	patB	EUMA32_26400	2746146	2747321	1	Cystathionine beta-lyase PatB	Predicted by at least one method
				immR	EUMA32_26410	2747807	2748100	-1	HTH-type transcriptional regulator ImmR
					EUMA32_26420	2748251	2748637	1	hypothetical protein
					EUMA32_26430	2748642	2749100	1	hypothetical protein
				pinR	EUMA32_26440	2749680	2750246	-1	Serine recombinase PinR
					EUMA32_26450	2750446	2751831	1	hypothetical protein
					EUMA32_26460	2752807	2753103	-1	hypothetical protein
					EUMA32_26470	2753240	2753719	1	hypothetical protein
					EUMA32_26480	2753759	2754301	1	hypothetical protein
					EUMA32_26490	2754570	2754944	1	hypothetical protein
				xerC_8	EUMA32_26500	2755009	2756292	1	Tyrosine recombinase XerC
10	2834940	2867820	32880		EUMA32_27190	2834940	2838425	-1	hypothetical protein	Predicted by at least one method
				rsbP	EUMA32_27200	2838696	2839472	1	Phosphoserine phosphatase RsbP
				ugtP_2	EUMA32_27210	2839605	2840762	1	Processive diacylglycerol beta-glucosyltransferase
				rcsC_15	EUMA32_27220	2841070	2844345	-1	Sensor histidine kinase RcsC
					EUMA32_27230	2844425	2844814	-1	hypothetical protein
					EUMA32_27240	2844946	2845353	-1	hypothetical protein
					EUMA32_27250	2845482	2846045	-1	hypothetical protein
					EUMA32_27260	2846193	2847065	1	hypothetical protein
					EUMA32_27270	2847293	2847529	-1	hypothetical protein
					EUMA32_27280	2847543	2847770	-1	hypothetical protein
					EUMA32_27290	2847867	2848487	-1	hypothetical protein
					EUMA32_27300	2848484	2848690	-1	hypothetical protein
					EUMA32_27310	2848849	2849253	-1	hypothetical protein
					EUMA32_27320	2849262	2850029	-1	hypothetical protein
					EUMA32_27330	2850313	2850867	-1	hypothetical protein
					EUMA32_27340	2850980	2851165	-1	hypothetical protein
					EUMA32_27350	2851143	2852354	-1	hypothetical protein
				msbA_2	EUMA32_27360	2852351	2854189	-1	Lipid A export ATP-binding/permease protein MsbA
					EUMA32_27370	2854361	2854798	-1	hypothetical protein
				albA_2	EUMA32_27380	2854818	2855858	-1	Antilisterial bacteriocin subtilosin biosynthesis protein AlbA
					EUMA32_27390	2855860	2856126	-1	hypothetical protein
					EUMA32_27400	2856123	2856995	-1	hypothetical protein
					EUMA32_27410	2857220	2865115	-1	hypothetical protein
				xerC_9	EUMA32_27420	2865465	2866700	-1	Tyrosine recombinase XerC
					EUMA32_27430	2867122	2867820	-1	hypothetical protein
11	3078032	3082379	4347		EUMA32_29540	3078032	3078484	1	hypothetical protein	Predicted by at least one method
					EUMA32_29550	3078486	3079310	1	hypothetical protein
					EUMA32_29560	3079842	3080060	1	hypothetical protein
					EUMA32_29570	3080167	3080640	1	hypothetical protein
					EUMA32_29580	3081016	3081240	1	hypothetical protein
					EUMA32_29590	3081284	3081526	1	hypothetical protein
					EUMA32_29600	3081810	3082379	1	hypothetical protein
12	3237769	3267353	29584	trxB_2	EUMA32_31030	3237769	3238704	-1	Thioredoxin reductase	Predicted by at least one method
					EUMA32_31040	3238942	3240156	1	Ferredoxin--NADP reductase
					EUMA32_31050	3240606	3240761	-1	hypothetical protein
					EUMA32_31060	3240933	3241364	1	hypothetical protein
					EUMA32_31070	3241405	3241776	1	hypothetical protein
					EUMA32_31080	3241937	3242050	1	hypothetical protein
					EUMA32_31090	3243063	3244580	-1	hypothetical protein
				xerC_10	EUMA32_31100	3245133	3245807	1	Tyrosine recombinase XerC
					EUMA32_31110	3246261	3246383	-1	hypothetical protein
					EUMA32_31120	3247651	3248868	1	IS110 family transposase ISEnfa110
					EUMA32_31130	3249757	3250296	-1	hypothetical protein
					EUMA32_31140	3250335	3250793	-1	hypothetical protein
					EUMA32_31150	3251814	3261596	-1	hypothetical protein
					EUMA32_31160	3263434	3266514	-1	hypothetical protein
				peb1A	EUMA32_31170	3266532	3267353	-1	Major cell-binding factor
13	3284342	3304647	20305		EUMA32_31280	3284342	3284722	1	hypothetical protein	Predicted by at least one method
					EUMA32_31290	3284749	3285588	-1	hypothetical protein
					EUMA32_31300	3285656	3286009	-1	hypothetical protein
				virD4	EUMA32_31310	3285975	3287819	-1	Protein VirD4
					EUMA32_31320	3287809	3288003	-1	hypothetical protein
					EUMA32_31330	3288012	3288899	-1	hypothetical protein
					EUMA32_31340	3288896	3289789	-1	hypothetical protein
					EUMA32_31350	3289773	3291131	-1	hypothetical protein
					EUMA32_31360	3291133	3291459	-1	hypothetical protein
					EUMA32_31370	3291607	3292014	-1	hypothetical protein
					EUMA32_31380	3292021	3292467	-1	hypothetical protein
					EUMA32_31390	3292439	3292609	-1	hypothetical protein
					EUMA32_31400	3292732	3293739	-1	hypothetical protein
					EUMA32_31410	3293763	3294158	-1	hypothetical protein
					EUMA32_31420	3294169	3294726	-1	hypothetical protein
					EUMA32_31430	3294701	3294964	-1	hypothetical protein
					EUMA32_31440	3294976	3295263	-1	hypothetical protein
					EUMA32_31450	3295256	3295522	-1	hypothetical protein
					EUMA32_31460	3295522	3296103	-1	hypothetical protein
				noc_1	EUMA32_31470	3296158	3297096	-1	Nucleoid occlusion protein
				soj_1	EUMA32_31480	3297050	3297877	-1	Sporulation initiation inhibitor protein Soj
					EUMA32_31490	3298147	3298578	1	hypothetical protein
					EUMA32_31500	3298837	3299151	-1	hypothetical protein
					EUMA32_31510	3299144	3299959	-1	hypothetical protein
					EUMA32_31520	3299979	3301493	-1	Fimbrial subunit type 1
					EUMA32_31530	3301477	3303522	-1	hypothetical protein
					EUMA32_31540	3303664	3304647	-1	hypothetical protein
14	3324767	3341973	17206		EUMA32_31780	3324767	3325633	-1	hypothetical protein	Predicted by at least one method
					EUMA32_31790	3325636	3326349	-1	hypothetical protein
					EUMA32_31800	3326367	3327035	-1	hypothetical protein
					EUMA32_31810	3327202	3327501	-1	hypothetical protein
					EUMA32_31820	3327524	3328984	-1	hypothetical protein
					EUMA32_31830	3329370	3331583	-1	hypothetical protein
					EUMA32_31840	3332064	3332648	-1	hypothetical protein
					EUMA32_31850	3332672	3332908	-1	hypothetical protein
					EUMA32_31860	3332947	3333183	-1	hypothetical protein
					EUMA32_31870	3333221	3333481	-1	hypothetical protein
					EUMA32_31880	3333483	3333656	-1	hypothetical protein
					EUMA32_31890	3333656	3334309	-1	hypothetical protein
					EUMA32_31900	3334306	3334779	-1	hypothetical protein
					EUMA32_31910	3334886	3335635	-1	hypothetical protein
					EUMA32_31920	3335864	3337633	1	hypothetical protein
					EUMA32_31930	3337834	3339867	1	hypothetical protein
					EUMA32_31940	3339910	3341973	1	hypothetical protein
15	3364435	3369347	4912		EUMA32_32120	3364435	3365070	1	hypothetical protein	Predicted by at least one method
					EUMA32_32130	3365153	3365275	1	hypothetical protein
				aroF_2	EUMA32_32140	3365386	3366255	1	Phospho-2-dehydro-3-deoxyheptonate aldolase
				pheA	EUMA32_32150	3366269	3367171	1	Bifunctional chorismate mutase/prephenate dehydratase
					EUMA32_32160	3367518	3369347	1	hypothetical protein
16	3452542	3461431	8889	glmS_2	EUMA32_32880	3452542	3454368	-1	Glutamine--fructose-6-phosphate aminotransferase [isomerizing]	Predicted by at least one method
					EUMA32_32890	3454732	3455271	-1	hypothetical protein
				mepA_10	EUMA32_32900	3455510	3456919	1	Multidrug export protein MepA
					EUMA32_32910	3456982	3457788	-1	hypothetical protein
					EUMA32_32920	3457782	3458480	-1	Multidrug efflux system ATP-binding protein
					EUMA32_32930	3458480	3458848	-1	hypothetical protein
					EUMA32_32940	3458975	3459517	-1	hypothetical protein
					EUMA32_32950	3459568	3459798	-1	hypothetical protein
					EUMA32_32960	3459817	3460044	-1	hypothetical protein
				rpoS	EUMA32_32970	3460139	3460717	-1	RNA polymerase sigma factor RpoS
					EUMA32_32980	3460714	3460911	-1	hypothetical protein
					EUMA32_32990	3460970	3461431	-1	hypothetical protein
					EUMA32_33000	3461418	3462158	-1	hypothetical protein
17	3476191	3496117	19926	malT_2	EUMA32_33120	3476191	3478644	-1	HTH-type transcriptional regulator MalT	Predicted by at least one method
				bin3	EUMA32_33130	3478840	3479463	-1	Putative transposon Tn552 DNA-invertase bin3
					EUMA32_33140	3479658	3480233	-1	Putative acetyltransferase
				crtK-2_2	EUMA32_33150	3480392	3480874	1	Tryptophan-rich protein TspO
				sasA_19	EUMA32_33160	3481078	3482388	-1	Adaptive-response sensory-kinase SasA
				arlR_2	EUMA32_33170	3482385	3483068	-1	Response regulator ArlR
					EUMA32_33180	3483222	3483413	1	hypothetical protein
				mdtA	EUMA32_33190	3483435	3484328	1	Multidrug resistance protein MdtA
				yknY_2	EUMA32_33200	3484325	3485026	1	putative ABC transporter ATP-binding protein YknY
				macB_3	EUMA32_33210	3485005	3486174	1	Macrolide export ATP-binding/permease protein MacB
				ubiB	EUMA32_33220	3486210	3487871	-1	protein kinase UbiB
					EUMA32_33230	3487837	3488184	-1	hypothetical protein
				larC_3	EUMA32_33240	3488542	3489696	-1	Pyridinium-3,5-bisthiocarboxylic acid mononucleotide nickel insertion protein
				larB_2	EUMA32_33250	3489708	3490457	-1	Pyridinium-3,5-biscarboxylic acid mononucleotide synthase
				larE	EUMA32_33260	3490454	3491269	-1	Pyridinium-3,5-bisthiocarboxylic acid mononucleotide synthase
				ziaR	EUMA32_33280	3491821	3492183	-1	Transcriptional repressor SmtB
				pilT_1	EUMA32_33290	3492254	3493321	-1	Twitching mobility protein
					EUMA32_33300	3493325	3493765	-1	hypothetical protein
					EUMA32_33310	3493765	3494202	-1	hypothetical protein
					EUMA32_33320	3494199	3494714	-1	hypothetical protein
					EUMA32_33330	3494729	3495034	-1	hypothetical protein
				epsF_4	EUMA32_33340	3495065	3496117	-1	Type II secretion system protein F
18	3651610	3669110	17500		EUMA32_35100	3651610	3652293	-1	hypothetical protein	Predicted by at least one method
					EUMA32_35110	3652303	3653028	-1	hypothetical protein
				glmS_3	EUMA32_35120	3653015	3653659	-1	Glutamate mutase sigma subunit
				trmB	EUMA32_35130	3654471	3655124	1	tRNA (guanine-N(7)-)-methyltransferase
					EUMA32_35140	3655316	3656053	1	hypothetical protein
				nadE_1	EUMA32_35150	3656181	3658130	-1	Glutamine-dependent NAD(+) synthetase
				pyrG	EUMA32_35160	3658701	3660323	-1	CTP synthase
					EUMA32_35170	3660605	3665389	-1	hypothetical protein
					EUMA32_35180	3665683	3667551	-1	hypothetical protein
					EUMA32_35190	3667677	3669110	-1	hypothetical protein
19	3837018	3879222	42204		EUMA32_36540	3837018	3837593	-1	hypothetical protein	Predicted by at least one method
					EUMA32_36550	3837604	3837807	-1	hypothetical protein
					EUMA32_36560	3837804	3838466	-1	hypothetical protein
					EUMA32_36570	3838463	3838894	-1	hypothetical protein
					EUMA32_36580	3839020	3839562	-1	hypothetical protein
					EUMA32_36590	3839695	3840261	-1	hypothetical protein
					EUMA32_36600	3840312	3857498	-1	hypothetical protein
					EUMA32_36610	3857788	3858690	-1	hypothetical protein
					EUMA32_36620	3858683	3859288	-1	hypothetical protein
					EUMA32_36630	3859467	3860255	-1	hypothetical protein
				xerC_13	EUMA32_36640	3860605	3861519	-1	Tyrosine recombinase XerC
					EUMA32_36650	3861739	3864819	1	hypothetical protein
					EUMA32_36660	3864872	3865213	-1	hypothetical protein
					EUMA32_36670	3865217	3865516	-1	hypothetical protein
					EUMA32_36680	3865732	3869103	1	hypothetical protein
					EUMA32_36690	3869323	3869757	-1	hypothetical protein
				cheA	EUMA32_36700	3869741	3871780	-1	Chemotaxis protein CheA
				pleD	EUMA32_36710	3871782	3872735	-1	Response regulator PleD
				cheD_1	EUMA32_36720	3872771	3873250	-1	Chemoreceptor glutamine deamidase CheD
				cheC_1	EUMA32_36730	3873251	3873862	-1	CheY-P phosphatase CheC
				cheY_1	EUMA32_36740	3873859	3874245	-1	Chemotaxis protein CheY
					EUMA32_36750	3874261	3875940	-1	hypothetical protein
				cheD_2	EUMA32_36760	3875956	3876444	-1	Chemoreceptor glutamine deamidase CheD
				cheC_2	EUMA32_36770	3876441	3877052	-1	CheY-P phosphatase CheC
				cheY_2	EUMA32_36780	3877069	3877425	-1	Chemotaxis protein CheY
				cheB_4	EUMA32_36790	3877452	3878036	-1	Protein-glutamate methylesterase/protein-glutamine glutaminase
				cheR	EUMA32_36800	3878063	3878869	-1	Chemotaxis protein methyltransferase
					EUMA32_36810	3878866	3879222	-1	hypothetical protein

## Sheet: GIs E. callanderi DSM3662T
GI number	Island start	Island end	Length	Gene ID	Locus	Gene start	Gene end	Strand	Product	Method
1	12363	17466	5103		EUCAFD_00110	12363	12692	1	hypothetical protein	Predicted by at least one method
					EUCAFD_00120	12894	15608	-1	hypothetical protein
				leuA	EUCAFD_00130	15808	17466	-1	2-isopropylmalate synthase
2	239158	272184	33026	lexA_1	EUCAFD_02150	239158	239937	-1	LexA repressor	Predicted by at least one method
					EUCAFD_02160	240100	240315	1	hypothetical protein
					EUCAFD_02170	240326	240502	1	hypothetical protein
					EUCAFD_02180	240482	240952	-1	hypothetical protein
					EUCAFD_02190	241029	241253	1	hypothetical protein
					EUCAFD_02200	241309	241608	1	hypothetical protein
					EUCAFD_02210	241643	241855	1	hypothetical protein
					EUCAFD_02220	241858	242040	-1	hypothetical protein
					EUCAFD_02230	242141	242476	1	hypothetical protein
					EUCAFD_02240	242490	242903	1	hypothetical protein
					EUCAFD_02250	242905	243072	1	hypothetical protein
					EUCAFD_02260	243234	243452	1	hypothetical protein
					EUCAFD_02270	243442	243687	1	hypothetical protein
					EUCAFD_02280	243990	244709	1	hypothetical protein
					EUCAFD_02290	244725	245099	1	hypothetical protein
				cysH	EUCAFD_02300	245096	246046	1	Phosphoadenosine phosphosulfate reductase
					EUCAFD_02310	246075	246254	1	hypothetical protein
					EUCAFD_02320	246251	246469	1	hypothetical protein
				recU_1	EUCAFD_02330	246450	247046	1	Holliday junction resolvase RecU
					EUCAFD_02340	247057	247347	1	hypothetical protein
					EUCAFD_02350	247358	247546	1	hypothetical protein
					EUCAFD_02360	247557	248024	1	hypothetical protein
					EUCAFD_02370	248021	248638	1	hypothetical protein
					EUCAFD_02380	248613	248807	1	hypothetical protein
					EUCAFD_02390	248978	249220	1	hypothetical protein
					EUCAFD_02400	249430	249705	1	hypothetical protein
					EUCAFD_02410	249721	250137	1	hypothetical protein
					EUCAFD_02420	250370	250822	1	hypothetical protein
					EUCAFD_02430	250907	251290	1	hypothetical protein
					EUCAFD_02440	251280	252905	1	hypothetical protein
					EUCAFD_02450	252910	253095	1	hypothetical protein
					EUCAFD_02460	253098	254357	1	hypothetical protein
					EUCAFD_02470	254344	254994	1	hypothetical protein
					EUCAFD_02480	255004	256416	1	hypothetical protein
					EUCAFD_02490	256428	256718	1	hypothetical protein
					EUCAFD_02500	256703	257029	1	hypothetical protein
					EUCAFD_02510	257029	257520	1	hypothetical protein
					EUCAFD_02520	257513	257875	1	hypothetical protein
					EUCAFD_02530	257875	258783	1	hypothetical protein
					EUCAFD_02540	258793	259134	1	hypothetical protein
					EUCAFD_02550	259212	259535	1	hypothetical protein
				smc_1	EUCAFD_02560	259525	263097	1	Chromosome partition protein Smc
					EUCAFD_02570	263098	263823	1	hypothetical protein
					EUCAFD_02580	263841	264104	1	hypothetical protein
					EUCAFD_02590	264104	264502	1	hypothetical protein
					EUCAFD_02600	264527	270022	1	hypothetical protein
					EUCAFD_02610	270100	270465	1	hypothetical protein
					EUCAFD_02620	270485	270802	1	hypothetical protein
					EUCAFD_02630	270804	271421	1	hypothetical protein
					EUCAFD_02640	271372	272184	1	hypothetical protein
3	291528	318597	27069		EUCAFD_02830	291528	292763	1	hypothetical protein	Predicted by at least one method
				xerC_2	EUCAFD_02840	292871	293785	1	Tyrosine recombinase XerC
					EUCAFD_02850	294105	294641	1	hypothetical protein
					EUCAFD_02860	294727	295494	1	hypothetical protein
					EUCAFD_02870	295525	300168	1	hypothetical protein
					EUCAFD_02880	300238	300807	1	hypothetical protein
					EUCAFD_02890	300884	301558	1	hypothetical protein
					EUCAFD_02900	301666	302214	1	hypothetical protein
					EUCAFD_02910	302359	302736	1	hypothetical protein
					EUCAFD_02920	302733	303344	1	hypothetical protein
					EUCAFD_02930	303341	303541	1	hypothetical protein
				rpoH_2	EUCAFD_02940	303551	304180	1	RNA polymerase sigma factor RpoH
					EUCAFD_02950	304269	304493	1	hypothetical protein
					EUCAFD_02960	304553	304783	1	hypothetical protein
					EUCAFD_02970	304855	305409	1	hypothetical protein
					EUCAFD_02980	305446	306318	-1	hypothetical protein
				rhaR_1	EUCAFD_02990	306668	307930	1	HTH-type transcriptional activator RhaR
				metH_1	EUCAFD_03000	307966	308613	1	Methionine synthase
				acsE_1	EUCAFD_03010	308759	309556	1	5-methyltetrahydrofolate:corrinoid/iron-sulfur protein co-methyltransferase
				metH_2	EUCAFD_03020	309586	310212	1	Methionine synthase
				mtgB_1	EUCAFD_03030	310224	311663	1	Glycine betaine methyltransferase
					EUCAFD_03040	311673	312614	1	hypothetical protein
					EUCAFD_03050	312746	313135	1	hypothetical protein
				rcsC_1	EUCAFD_03060	313215	316490	1	Sensor histidine kinase RcsC
				ugtP_1	EUCAFD_03070	316531	317688	-1	Processive diacylglycerol beta-glucosyltransferase
				rsbP	EUCAFD_03080	317821	318597	-1	Phosphoserine phosphatase RsbP
4	569055	576038	6983	apeB	EUCAFD_05500	569055	570365	-1	putative M18 family aminopeptidase 2	Predicted by at least one method
				ycaM	EUCAFD_05510	570381	571811	-1	Inner membrane transporter YcaM
				btsR_1	EUCAFD_05520	572075	572806	-1	Transcriptional regulatory protein BtsR
					EUCAFD_05530	573127	573480	1	hypothetical protein
					EUCAFD_05540	573455	573616	1	hypothetical protein
					EUCAFD_05550	573844	574314	1	hypothetical protein
					EUCAFD_05560	574307	575227	1	hypothetical protein
					EUCAFD_05570	575224	575835	1	hypothetical protein
					EUCAFD_05580	575838	576038	1	hypothetical protein
5	849146	854851	5705		EUCAFD_08260	849146	850765	1	hypothetical protein	Predicted by at least one method
				hisK_1	EUCAFD_08270	850779	851576	1	Histidinol-phosphatase
				nfdA_1	EUCAFD_08280	851630	853354	-1	N-substituted formamide deformylase
				moeA	EUCAFD_08290	853628	854851	1	Molybdopterin molybdenumtransferase
6	877834	885501	7667		EUCAFD_08590	877834	878235	1	hypothetical protein	Predicted by at least one method
					EUCAFD_08600	878541	879098	1	hypothetical protein
					EUCAFD_08610	879178	879990	1	hypothetical protein
					EUCAFD_08620	879974	880633	1	hypothetical protein
					EUCAFD_08630	880621	880845	1	hypothetical protein
					EUCAFD_08640	880842	881084	1	hypothetical protein
					EUCAFD_08650	881124	881357	1	hypothetical protein
					EUCAFD_08660	881399	881635	1	hypothetical protein
					EUCAFD_08670	881640	882206	1	hypothetical protein
				trmO	EUCAFD_08680	882296	882772	1	tRNA (adenine(37)-N6)-methyltransferase
					EUCAFD_08690	882744	883511	1	hypothetical protein
					EUCAFD_08700	883583	884779	1	hypothetical protein
					EUCAFD_08710	884776	885501	1	IS1595 family transposase ISBth19
7	953420	997770	44350	mepA_4	EUCAFD_09290	952044	953423	1	Multidrug export protein MepA	Predicted by at least one method
				dap_1	EUCAFD_09300	953420	955243	1	D-aminopeptidase
					EUCAFD_09310	955521	955937	1	hypothetical protein
					EUCAFD_09320	956172	957182	1	hypothetical protein
					EUCAFD_09330	957251	957442	1	hypothetical protein
					EUCAFD_09340	957904	958431	1	hypothetical protein
					EUCAFD_09350	958692	959000	1	hypothetical protein
					EUCAFD_09360	958990	960114	1	hypothetical protein
					EUCAFD_09370	960119	960691	1	hypothetical protein
					EUCAFD_09380	960749	962740	1	hypothetical protein
					EUCAFD_09390	962883	963101	1	hypothetical protein
					EUCAFD_09400	963088	963465	1	hypothetical protein
					EUCAFD_09410	963434	965779	1	hypothetical protein
					EUCAFD_09420	966026	966298	1	hypothetical protein
					EUCAFD_09430	966288	967652	1	hypothetical protein
					EUCAFD_09440	967709	968137	1	hypothetical protein
					EUCAFD_09450	968773	969345	1	hypothetical protein
				metK_1	EUCAFD_09460	969349	970131	1	S-adenosylmethionine synthase
					EUCAFD_09470	970144	971379	1	hypothetical protein
					EUCAFD_09480	971372	972850	1	hypothetical protein
					EUCAFD_09490	972925	973581	1	hypothetical protein
					EUCAFD_09500	973565	973795	1	hypothetical protein
					EUCAFD_09510	973785	973964	1	hypothetical protein
					EUCAFD_09520	974119	974364	1	hypothetical protein
					EUCAFD_09530	974366	974644	1	hypothetical protein
					EUCAFD_09540	974722	976314	1	hypothetical protein
					EUCAFD_09550	976612	977931	1	hypothetical protein
					EUCAFD_09560	978009	979334	1	hypothetical protein
				clpP_2	EUCAFD_09570	979285	979992	1	ATP-dependent Clp protease proteolytic subunit
					EUCAFD_09580	979999	981195	1	hypothetical protein
					EUCAFD_09590	981216	981494	1	hypothetical protein
					EUCAFD_09600	981595	981927	1	hypothetical protein
					EUCAFD_09610	981924	982304	1	hypothetical protein
					EUCAFD_09620	982297	982629	1	hypothetical protein
					EUCAFD_09630	982619	983209	1	hypothetical protein
					EUCAFD_09640	983221	983586	1	hypothetical protein
					EUCAFD_09650	983583	983747	1	hypothetical protein
					EUCAFD_09660	983815	984282	1	hypothetical protein
					EUCAFD_09670	984405	987230	1	hypothetical protein
					EUCAFD_09680	987233	987904	1	hypothetical protein
					EUCAFD_09690	987905	990730	1	hypothetical protein
					EUCAFD_09700	990742	990924	1	hypothetical protein
					EUCAFD_09710	990905	991192	1	hypothetical protein
					EUCAFD_09720	991257	991667	1	hypothetical protein
					EUCAFD_09730	991669	992655	1	hypothetical protein
					EUCAFD_09740	992792	993004	1	hypothetical protein
					EUCAFD_09750	993070	994611	1	hypothetical protein
					EUCAFD_09760	994613	995038	1	hypothetical protein
					EUCAFD_09770	995035	996606	1	hypothetical protein
					EUCAFD_09780	997012	997770	1	hypothetical protein
8	1266051	1272667	6616	cspL	EUCAFD_12290	1266051	1266251	1	Cold shock protein 2	Predicted by at least one method
					EUCAFD_12300	1267001	1267381	1	hypothetical protein
					EUCAFD_12310	1267663	1268301	1	hypothetical protein
					EUCAFD_12320	1268392	1269231	1	hypothetical protein
					EUCAFD_12330	1269358	1270386	1	hypothetical protein
					EUCAFD_12340	1270776	1272200	-1	hypothetical protein
					EUCAFD_12350	1272452	1272667	-1	hypothetical protein
9	1283458	1331125	47667	ywtE	EUCAFD_12460	1283458	1284288	1	5-amino-6-(5-phospho-D-ribitylamino)uracil phosphatase YwtE	Predicted by at least one method
					EUCAFD_12470	1284381	1285823	-1	hypothetical protein
				xylB_5	EUCAFD_12480	1285835	1287325	-1	Xylulose kinase
				hdpA	EUCAFD_12490	1287357	1288103	-1	Dihydroxyacetone phosphatase
				srlR_3	EUCAFD_12500	1288363	1289217	-1	Glucitol operon repressor
				ybdM	EUCAFD_12510	1290680	1291216	-1	putative protein YbdM
					EUCAFD_12520	1291209	1292543	-1	hypothetical protein
					EUCAFD_12530	1292945	1294147	-1	hypothetical protein
				cbh_1	EUCAFD_12540	1295540	1296517	-1	Choloylglycine hydrolase
					EUCAFD_12550	1297195	1300188	1	hypothetical protein
				bca	EUCAFD_12560	1300351	1301088	1	C protein alpha-antigen
					EUCAFD_12570	1301480	1302082	1	hypothetical protein
					EUCAFD_12580	1302293	1302493	1	hypothetical protein
				soj_1	EUCAFD_12590	1303263	1304096	1	Chromosome-partitioning ATPase Soj
				noc_1	EUCAFD_12600	1304108	1305073	1	Nucleoid occlusion protein
					EUCAFD_12610	1305181	1306086	1	hypothetical protein
					EUCAFD_12620	1306119	1306217	1	hypothetical protein
					EUCAFD_12630	1306233	1306397	1	hypothetical protein
					EUCAFD_12640	1306452	1306613	1	hypothetical protein
					EUCAFD_12650	1306668	1307111	1	hypothetical protein
					EUCAFD_12660	1307334	1307615	1	hypothetical protein
					EUCAFD_12670	1307730	1308047	1	hypothetical protein
					EUCAFD_12680	1308290	1309378	1	hypothetical protein
					EUCAFD_12690	1309629	1313552	1	hypothetical protein
				rpe_1	EUCAFD_12700	1313759	1314361	-1	Ribulose-phosphate 3-epimerase
					EUCAFD_12710	1314527	1316602	1	hypothetical protein
					EUCAFD_12720	1316595	1317050	1	hypothetical protein
				ysdC	EUCAFD_12730	1317055	1318167	1	Putative aminopeptidase YsdC
				gatB_1	EUCAFD_12740	1318164	1318439	1	PTS system galactitol-specific EIIB component
				gatC_1	EUCAFD_12750	1318460	1319776	1	PTS system galactitol-specific EIIC component
					EUCAFD_12760	1319801	1320622	1	hypothetical protein
				mtnX	EUCAFD_12770	1320626	1321276	1	2-hydroxy-3-keto-5-methylthiopentenyl-1- phosphate phosphatase
					EUCAFD_12780	1321401	1321724	1	hypothetical protein
					EUCAFD_12790	1321812	1325837	1	hypothetical protein
					EUCAFD_12800	1326353	1328425	1	hypothetical protein
					EUCAFD_12810	1328427	1329977	1	Fimbrial subunit type 1
				srtA_1	EUCAFD_12820	1330016	1330837	1	Sortase A
					EUCAFD_12830	1330874	1331125	1	hypothetical protein
10	1358248	1391438	33190		EUCAFD_13050	1358248	1358679	1	hypothetical protein	Predicted by at least one method
					EUCAFD_13060	1358756	1359229	1	hypothetical protein
					EUCAFD_13070	1359385	1360416	1	hypothetical protein
					EUCAFD_13080	1360933	1361898	1	hypothetical protein
				noc_2	EUCAFD_13090	1361907	1362761	1	Nucleoid occlusion protein
					EUCAFD_13100	1362807	1363037	1	hypothetical protein
					EUCAFD_13110	1363108	1363299	1	hypothetical protein
					EUCAFD_13120	1363354	1363560	1	hypothetical protein
					EUCAFD_13130	1363609	1365285	-1	hypothetical protein
					EUCAFD_13140	1366031	1366291	-1	hypothetical protein
					EUCAFD_13150	1366272	1366712	-1	hypothetical protein
				rlmN_2	EUCAFD_13160	1367250	1368239	-1	putative dual-specificity RNA methyltransferase RlmN
					EUCAFD_13170	1368263	1368442	-1	hypothetical protein
					EUCAFD_13180	1368827	1369180	1	hypothetical protein
					EUCAFD_13190	1369448	1369777	1	hypothetical protein
					EUCAFD_13200	1369738	1371084	1	hypothetical protein
					EUCAFD_13210	1371148	1371399	1	hypothetical protein
					EUCAFD_13220	1371577	1371942	-1	hypothetical protein
					EUCAFD_13230	1371939	1372145	-1	hypothetical protein
					EUCAFD_13240	1372148	1373101	-1	hypothetical protein
					EUCAFD_13250	1373105	1376668	-1	hypothetical protein
				topB_1	EUCAFD_13260	1376881	1378971	-1	DNA topoisomerase 3
					EUCAFD_13270	1378987	1379175	-1	hypothetical protein
					EUCAFD_13280	1379172	1379873	-1	hypothetical protein
					EUCAFD_13290	1379866	1380144	-1	hypothetical protein
					EUCAFD_13300	1380179	1382248	-1	hypothetical protein
					EUCAFD_13310	1382284	1383243	-1	hypothetical protein
					EUCAFD_13320	1383240	1385678	-1	hypothetical protein
					EUCAFD_13330	1385629	1386030	-1	hypothetical protein
					EUCAFD_13340	1386208	1387077	-1	hypothetical protein
					EUCAFD_13350	1387097	1387312	-1	hypothetical protein
					EUCAFD_13360	1387730	1387900	-1	hypothetical protein
					EUCAFD_13370	1387887	1389695	-1	hypothetical protein
					EUCAFD_13380	1389692	1390168	-1	hypothetical protein
					EUCAFD_13390	1390210	1390431	-1	hypothetical protein
					EUCAFD_13400	1390455	1391438	-1	hypothetical protein
11	2274467	2289197	14730	cobB	EUCAFD_22150	2274467	2275195	-1	NAD-dependent protein deacetylase	Predicted by at least one method
					EUCAFD_22160	2275362	2276039	1	hypothetical protein
				xerC_8	EUCAFD_22170	2276147	2277370	-1	Tyrosine recombinase XerC
					EUCAFD_22180	2277446	2277667	-1	hypothetical protein
					EUCAFD_22190	2277828	2278256	-1	hypothetical protein
					EUCAFD_22200	2278515	2278808	-1	hypothetical protein
					EUCAFD_22210	2278805	2279518	-1	hypothetical protein
					EUCAFD_22220	2279515	2279775	-1	hypothetical protein
					EUCAFD_22230	2279814	2280005	-1	hypothetical protein
					EUCAFD_22240	2280029	2280469	-1	hypothetical protein
					EUCAFD_22250	2280657	2281166	-1	hypothetical protein
					EUCAFD_22260	2281440	2282216	-1	hypothetical protein
					EUCAFD_22270	2282308	2283885	-1	hypothetical protein
					EUCAFD_22280	2283888	2286881	-1	hypothetical protein
				gpmA	EUCAFD_22290	2287299	2288042	-1	2,3-bisphosphoglycerate-dependent phosphoglycerate mutase
					EUCAFD_22300	2288283	2289197	1	hypothetical protein
12	2358948	2363559	4611	ftsY	EUCAFD_23040	2358948	2359883	-1	Signal recognition particle receptor FtsY	Predicted by at least one method
				smc_2	EUCAFD_23050	2359981	2363559	-1	Chromosome partition protein Smc
13	2367870	2371932	4062	tmcAL	EUCAFD_23120	2367870	2369111	1	tRNA(Met) cytidine acetate ligase	Predicted by at least one method
				pnbA_1	EUCAFD_23130	2369108	2370691	1	Para-nitrobenzyl esterase
					EUCAFD_23140	2370703	2371932	1	Aminopeptidase 2
14	2561546	2573736	12190		EUCAFD_25000	2561546	2561746	-1	hypothetical protein	Predicted by at least one method
					EUCAFD_25010	2561743	2562369	-1	hypothetical protein
					EUCAFD_25020	2562366	2562791	-1	hypothetical protein
					EUCAFD_25030	2562788	2563354	-1	hypothetical protein
					EUCAFD_25040	2563477	2564025	-1	hypothetical protein
					EUCAFD_25050	2564142	2564492	-1	hypothetical protein
					EUCAFD_25060	2564502	2564969	-1	hypothetical protein
					EUCAFD_25070	2565139	2565678	-1	hypothetical protein
					EUCAFD_25080	2565692	2566234	-1	hypothetical protein
					EUCAFD_25090	2566256	2566723	-1	hypothetical protein
					EUCAFD_25100	2566733	2570008	-1	hypothetical protein
				xerC_9	EUCAFD_25110	2570268	2571179	-1	Tyrosine recombinase XerC
					EUCAFD_25120	2571430	2573736	1	hypothetical protein
15	2860263	2865260	4997		EUCAFD_27620	2860263	2860943	-1	hypothetical protein	Predicted by at least one method
				coaE	EUCAFD_27640	2861312	2861926	-1	Dephospho-CoA kinase
				polA	EUCAFD_27650	2861988	2864645	-1	DNA polymerase I
					EUCAFD_27660	2864721	2865260	1	hypothetical protein
16	2891106	2903180	12074	pduV_2	EUCAFD_27930	2891106	2891576	1	Propanediol utilization protein PduV	Predicted by at least one method
				mtnK_1	EUCAFD_27940	2891653	2892954	1	Methylthioribose kinase
				mtnK_2	EUCAFD_27950	2892957	2894192	1	Methylthioribose kinase
					EUCAFD_27960	2894259	2894735	-1	hypothetical protein
					EUCAFD_27970	2894793	2895341	-1	hypothetical protein
					EUCAFD_27980	2895743	2895979	-1	hypothetical protein
					EUCAFD_27990	2896012	2896236	-1	hypothetical protein
				yqcE_5	EUCAFD_28000	2896457	2897758	1	Inner membrane protein YqcE
				mtgB_16	EUCAFD_28010	2897783	2899240	1	Glycine betaine methyltransferase
				norR_4	EUCAFD_28020	2899401	2900810	1	Anaerobic nitric oxide reductase transcription regulator NorR
				sigI_3	EUCAFD_28030	2900907	2901503	-1	RNA polymerase sigma factor SigI
					EUCAFD_28040	2901518	2901715	-1	hypothetical protein
					EUCAFD_28050	2901712	2902320	-1	hypothetical protein
					EUCAFD_28060	2902317	2903180	-1	hypothetical protein
17	3073488	3089943	16455		EUCAFD_29800	3073488	3073865	-1	hypothetical protein	Predicted by at least one method
					EUCAFD_29810	3073870	3074130	-1	hypothetical protein
					EUCAFD_29820	3074143	3074232	-1	hypothetical protein
					EUCAFD_29830	3074229	3074396	-1	hypothetical protein
					EUCAFD_29840	3074443	3074745	-1	hypothetical protein
					EUCAFD_29850	3074759	3075058	-1	hypothetical protein
					EUCAFD_29860	3075063	3075572	-1	hypothetical protein
					EUCAFD_29870	3075632	3076279	-1	hypothetical protein
					EUCAFD_29880	3076366	3076596	-1	hypothetical protein
					EUCAFD_29890	3076761	3077528	1	hypothetical protein
				intQ	EUCAFD_29900	3077699	3078721	1	Putative defective protein IntQ
					EUCAFD_29910	3079124	3079282	-1	hypothetical protein
				cbh_2	EUCAFD_29920	3079379	3080353	-1	Choloylglycine hydrolase
					EUCAFD_29930	3080769	3080915	-1	hypothetical protein
				lyc	EUCAFD_29940	3082699	3083712	-1	Autolytic lysozyme
					EUCAFD_29950	3083712	3084167	-1	hypothetical protein
					EUCAFD_29960	3084198	3086114	-1	hypothetical protein
					EUCAFD_29970	3086115	3086426	-1	hypothetical protein
					EUCAFD_29980	3086413	3086613	-1	hypothetical protein
					EUCAFD_29990	3086632	3089580	-1	hypothetical protein
					EUCAFD_30000	3089587	3089943	-1	hypothetical protein
18	3252056	3275137	23081		EUCAFD_31650	3252056	3252373	-1	hypothetical protein	Predicted by at least one method
					EUCAFD_31660	3252414	3253883	-1	hypothetical protein
					EUCAFD_31670	3254143	3256281	1	hypothetical protein
					EUCAFD_31680	3256357	3257736	-1	hypothetical protein
					EUCAFD_31690	3257753	3260629	-1	hypothetical protein
					EUCAFD_31700	3260909	3261484	-1	hypothetical protein
					EUCAFD_31710	3261508	3261744	-1	hypothetical protein
					EUCAFD_31720	3261783	3262019	-1	hypothetical protein
					EUCAFD_31730	3262057	3262296	-1	hypothetical protein
					EUCAFD_31740	3262298	3262474	-1	hypothetical protein
					EUCAFD_31750	3262474	3263127	-1	hypothetical protein
					EUCAFD_31760	3263124	3263597	-1	hypothetical protein
					EUCAFD_31770	3263703	3264479	-1	hypothetical protein
					EUCAFD_31780	3264668	3266437	1	hypothetical protein
					EUCAFD_31790	3266483	3267700	1	hypothetical protein
					EUCAFD_31800	3267697	3268938	1	hypothetical protein
				rcsC_12	EUCAFD_31810	3268922	3271309	1	Sensor histidine kinase RcsC
					EUCAFD_31820	3271421	3273451	1	hypothetical protein
				algC	EUCAFD_31830	3273653	3275137	-1	Phosphomannomutase/phosphoglucomutase
19	3283992	3288709	4717	deoR_3	EUCAFD_31900	3283992	3284954	1	Deoxyribonucleoside regulator	Predicted by at least one method
					EUCAFD_31910	3285002	3285343	-1	hypothetical protein
					EUCAFD_31920	3285300	3286238	-1	hypothetical protein
				lyx_2	EUCAFD_31930	3286321	3287865	-1	L-xylulose/3-keto-L-gulonate kinase
				fabG_3	EUCAFD_31940	3287906	3288709	-1	3-oxoacyl-[acyl-carrier-protein] reductase FabG
20	3428354	3439037	10683		EUCAFD_33240	3428354	3428638	-1	hypothetical protein	Predicted by at least one method
					EUCAFD_33250	3428841	3429311	-1	hypothetical protein
					EUCAFD_33260	3429351	3429893	-1	hypothetical protein
					EUCAFD_33270	3429940	3430575	-1	hypothetical protein
					EUCAFD_33280	3430616	3431149	-1	hypothetical protein
					EUCAFD_33290	3431241	3431732	-1	hypothetical protein
					EUCAFD_33300	3431729	3436900	-1	hypothetical protein
					EUCAFD_33310	3437210	3438013	-1	hypothetical protein
					EUCAFD_33320	3438477	3439037	-1	hypothetical protein
21	3448227	3453434	5207		EUCAFD_41660	3448227	3448931	-1	hypothetical protein	Predicted by at least one method
				metH_16	EUCAFD_41650	3448938	3449570	-1	Methionine synthase
				fbp	EUCAFD_41640	3449820	3451808	1	Fructose-1,6-bisphosphatase class 3
					EUCAFD_41630	3452035	3452904	1	DegV domain-containing protein
					EUCAFD_41620	3453060	3453434	1	hypothetical protein
22	3757747	3774919	17172	rlmCD_2	EUCAFD_39020	3757747	3759120	1	23S rRNA (uracil-C(5))-methyltransferase RlmCD	Predicted by at least one method
					EUCAFD_39010	3759279	3759563	1	hypothetical protein
					EUCAFD_39000	3759654	3760433	1	hypothetical protein
					EUCAFD_38990	3760433	3761281	1	hypothetical protein
					EUCAFD_38980	3761278	3761763	1	hypothetical protein
					EUCAFD_38970	3761760	3762491	1	hypothetical protein
					EUCAFD_38960	3762481	3764049	1	hypothetical protein
					EUCAFD_38950	3764139	3764522	1	hypothetical protein
					EUCAFD_38940	3764573	3765421	-1	hypothetical protein
					EUCAFD_38930	3765763	3766056	1	hypothetical protein
					EUCAFD_38920	3766040	3766345	1	hypothetical protein
					EUCAFD_38910	3766771	3768015	1	hypothetical protein
				dnaG_4	EUCAFD_38900	3768031	3768717	1	DNA primase
					EUCAFD_38890	3768677	3770035	1	hypothetical protein
					EUCAFD_38880	3770304	3770471	1	hypothetical protein
					EUCAFD_38870	3770543	3772195	1	hypothetical protein
					EUCAFD_38860	3772309	3773148	1	hypothetical protein
					EUCAFD_38850	3773145	3773732	1	hypothetical protein
					EUCAFD_38840	3773807	3774919	1	hypothetical protein
23	3788331	3835221	46890		EUCAFD_38640	3788331	3790001	1	hypothetical protein	Predicted by at least one method
					EUCAFD_38630	3790195	3791058	1	hypothetical protein
					EUCAFD_38620	3791078	3791341	1	hypothetical protein
					EUCAFD_38610	3791646	3794075	1	hypothetical protein
					EUCAFD_38600	3794079	3796211	1	hypothetical protein
					EUCAFD_38590	3796223	3796417	1	hypothetical protein
					EUCAFD_38580	3796437	3797978	1	hypothetical protein
				topB_4	EUCAFD_38570	3798076	3799782	1	DNA topoisomerase 3
					EUCAFD_38560	3799866	3800045	1	hypothetical protein
					EUCAFD_38550	3800074	3800589	1	hypothetical protein
				yhcG	EUCAFD_38540	3800617	3801120	1	Putative nuclease YhcG
					EUCAFD_38530	3801185	3801991	1	hypothetical protein
					EUCAFD_38520	3802126	3810849	1	hypothetical protein
					EUCAFD_38510	3810891	3811550	1	hypothetical protein
					EUCAFD_38500	3811693	3812634	1	hypothetical protein
					EUCAFD_38490	3812621	3812863	1	hypothetical protein
					EUCAFD_38480	3812879	3815152	1	hypothetical protein
					EUCAFD_38470	3815145	3815450	1	hypothetical protein
					EUCAFD_38460	3815473	3816804	-1	hypothetical protein
					EUCAFD_38450	3816810	3817160	-1	hypothetical protein
					EUCAFD_38440	3817575	3818852	1	IS110 family transposase ISCth8
					EUCAFD_38430	3819142	3819714	1	hypothetical protein
					EUCAFD_38420	3819852	3821591	1	Putative multidrug export ATP-binding/permease protein
					EUCAFD_38410	3821584	3823293	1	Putative multidrug export ATP-binding/permease protein
				ykoD_6	EUCAFD_38400	3823293	3824765	1	Putative HMP/thiamine import ATP-binding protein YkoD
				ecfT_6	EUCAFD_38390	3824765	3825472	1	Energy-coupling factor transporter transmembrane protein EcfT
					EUCAFD_38380	3825497	3826105	1	hypothetical protein
					EUCAFD_38370	3826364	3826774	1	hypothetical protein
					EUCAFD_38360	3827241	3827387	1	hypothetical protein
					EUCAFD_38350	3827449	3829260	1	hypothetical protein
					EUCAFD_38340	3829532	3829924	-1	hypothetical protein
					EUCAFD_38330	3830186	3830488	1	hypothetical protein
					EUCAFD_38320	3830476	3830649	-1	hypothetical protein
					EUCAFD_38310	3830655	3834380	1	hypothetical protein
					EUCAFD_38300	3834395	3834679	1	hypothetical protein
					EUCAFD_38290	3834676	3835221	1	hypothetical protein
24	3964765	3976983	12218	soj_4	EUCAFD_37010	3964765	3965592	1	Sporulation initiation inhibitor protein Soj	Predicted by at least one method
				noc_4	EUCAFD_37000	3965546	3966472	1	Nucleoid occlusion protein
					EUCAFD_36990	3966527	3967108	1	hypothetical protein
					EUCAFD_36980	3967108	3967374	1	hypothetical protein
					EUCAFD_36970	3967367	3967654	1	hypothetical protein
					EUCAFD_36960	3967666	3967932	1	hypothetical protein
					EUCAFD_36950	3967904	3968482	1	hypothetical protein
					EUCAFD_36940	3968488	3968883	1	hypothetical protein
					EUCAFD_36930	3968907	3969914	1	hypothetical protein
					EUCAFD_36920	3970035	3970205	1	hypothetical protein
					EUCAFD_36910	3970177	3970623	1	hypothetical protein
					EUCAFD_36900	3970630	3971037	1	hypothetical protein
					EUCAFD_36890	3971187	3971513	1	hypothetical protein
					EUCAFD_36880	3971515	3972873	1	hypothetical protein
					EUCAFD_36870	3972857	3973744	1	hypothetical protein
					EUCAFD_36860	3973741	3974229	1	hypothetical protein
					EUCAFD_36850	3974280	3974627	1	hypothetical protein
					EUCAFD_36840	3974636	3974830	1	hypothetical protein
				virD4	EUCAFD_36830	3974820	3976664	1	Protein VirD4
					EUCAFD_36820	3976630	3976983	1	hypothetical protein
25	4130145	4156152	26007		EUCAFD_35290	4130145	4130372	1	hypothetical protein	Predicted by at least one method
					EUCAFD_35280	4130497	4130748	1	hypothetical protein
				xerC_12	EUCAFD_35270	4131618	4132697	1	Tyrosine recombinase XerC
					EUCAFD_35260	4132790	4133419	1	Cyclic di-GMP phosphodiesterase
					EUCAFD_35250	4133719	4139037	1	hypothetical protein
					EUCAFD_35240	4139145	4140602	1	hypothetical protein
					EUCAFD_35230	4140850	4147728	1	hypothetical protein
					EUCAFD_35220	4147822	4148106	1	hypothetical protein
					EUCAFD_35210	4148110	4151838	1	hypothetical protein
					EUCAFD_35200	4151910	4152596	1	hypothetical protein
					EUCAFD_35190	4152613	4153071	1	hypothetical protein
					EUCAFD_35180	4153202	4153750	1	hypothetical protein
					EUCAFD_35170	4153877	4154314	1	hypothetical protein
					EUCAFD_35160	4154311	4154922	1	hypothetical protein
					EUCAFD_35150	4154927	4155127	1	hypothetical protein
					EUCAFD_35140	4155138	4155713	1	hypothetical protein
					EUCAFD_35130	4155919	4156152	1	hypothetical protein
26	4305292	4317948	12656		EUCAFD_33970	4305292	4306725	1	hypothetical protein	Predicted by at least one method
					EUCAFD_33960	4306736	4308604	1	hypothetical protein
					EUCAFD_33950	4308898	4313682	1	hypothetical protein
				pyrG	EUCAFD_33940	4313839	4315461	1	CTP synthase
				nadE_1	EUCAFD_33930	4315999	4317948	1	Glutamine-dependent NAD(+) synthetase

## Sheet: GIs E. callanderi DSM3468
region	Island start	Island end	Length		Gene ID	Locus	Gene start	Gene end	Strand	Product	Method
1	26128	60604	34476			EUCAMar_00230	26128	26532	-1	hypothetical protein	Predicted by at least one method
						EUCAMar_00240	26572	26769	-1	hypothetical protein
						EUCAMar_00250	26853	27011	-1	hypothetical protein
					dinG_1	EUCAMar_00260	27085	28470	-1	3'-5' exonuclease DinG
						EUCAMar_00270	28644	28766	1	hypothetical protein
						EUCAMar_00280	28809	29183	-1	hypothetical protein
						EUCAMar_00290	29322	29486	1	hypothetical protein
						EUCAMar_00300	29573	29950	-1	hypothetical protein
						EUCAMar_00310	30227	30412	1	hypothetical protein
						EUCAMar_00320	30390	31151	1	hypothetical protein
						EUCAMar_00330	31157	31642	1	hypothetical protein
						EUCAMar_00340	31654	31989	1	hypothetical protein
						EUCAMar_00350	32003	32329	1	hypothetical protein
						EUCAMar_00360	32659	32877	1	hypothetical protein
						EUCAMar_00370	32867	33112	1	hypothetical protein
						EUCAMar_00380	33415	34134	1	hypothetical protein
						EUCAMar_00390	34150	34524	1	hypothetical protein
						EUCAMar_00400	34541	35239	1	hypothetical protein
						EUCAMar_00410	35419	35943	1	hypothetical protein
						EUCAMar_00420	36032	36202	1	hypothetical protein
						EUCAMar_00430	36205	36423	1	hypothetical protein
					recU_1	EUCAMar_00440	36404	37000	1	Holliday junction resolvase RecU
						EUCAMar_00450	37211	37678	1	hypothetical protein
						EUCAMar_00460	37675	38289	1	hypothetical protein
						EUCAMar_00470	38635	38877	1	hypothetical protein
						EUCAMar_00480	39447	39863	1	hypothetical protein
						EUCAMar_00490	40148	40561	1	hypothetical protein
						EUCAMar_00500	40646	41029	1	hypothetical protein
						EUCAMar_00510	41019	42644	1	hypothetical protein
						EUCAMar_00520	42649	42834	1	hypothetical protein
						EUCAMar_00530	42837	44096	1	hypothetical protein
						EUCAMar_00540	44083	44733	1	hypothetical protein
						EUCAMar_00550	44743	46155	1	hypothetical protein
						EUCAMar_00560	46167	46457	1	hypothetical protein
						EUCAMar_00570	46442	46768	1	hypothetical protein
						EUCAMar_00580	46768	47259	1	hypothetical protein
						EUCAMar_00590	47252	47614	1	hypothetical protein
						EUCAMar_00600	47614	48522	1	hypothetical protein
						EUCAMar_00610	48532	48873	1	hypothetical protein
						EUCAMar_00620	48957	49274	1	hypothetical protein
					smc_1	EUCAMar_00630	49264	52770	1	Chromosome partition protein Smc
						EUCAMar_00640	52771	53496	1	hypothetical protein
						EUCAMar_00650	53516	53776	1	hypothetical protein
						EUCAMar_00660	53776	54168	1	hypothetical protein
						EUCAMar_00670	54193	59205	1	hypothetical protein
						EUCAMar_00680	59283	59648	1	hypothetical protein
						EUCAMar_00690	59668	59985	1	hypothetical protein
						EUCAMar_00700	59987	60604	1	hypothetical protein
2	210226	256745	46519			EUCAMar_02130	210226	211431	1	hypothetical protein	Predicted by at least one method
					metH_1	EUCAMar_02140	211447	212082	1	Methionine synthase
						EUCAMar_02150	212096	213529	1	hypothetical protein
						EUCAMar_02160	214382	216004	-1	hypothetical protein
						EUCAMar_02170	215955	216650	-1	hypothetical protein
					bcgIB	EUCAMar_02180	216742	217815	-1	Restriction enzyme BgcI subunit beta
						EUCAMar_02190	217796	219598	-1	hypothetical protein
						EUCAMar_02200	219599	219991	-1	hypothetical protein
						EUCAMar_02210	219991	220233	-1	hypothetical protein
						EUCAMar_02220	220324	220881	-1	hypothetical protein
						EUCAMar_02230	221215	221493	1	hypothetical protein
						EUCAMar_02240	221528	223042	-1	hypothetical protein
						EUCAMar_02250	223042	223485	-1	hypothetical protein
						EUCAMar_02260	223767	224108	-1	hypothetical protein
						EUCAMar_02270	224125	225933	-1	hypothetical protein
						EUCAMar_02280	225946	226224	-1	hypothetical protein
					smpB	EUCAMar_02300	227698	228156	-1	SsrA-binding protein
					rnr	EUCAMar_02310	228246	230399	-1	Ribonuclease R
						EUCAMar_02320	230522	231157	-1	hypothetical protein
						EUCAMar_02450	237520	238749	-1	Aminopeptidase 2
					pnbA_1	EUCAMar_02460	238761	240344	-1	Para-nitrobenzyl esterase
					tmcAL	EUCAMar_02470	240341	241582	-1	tRNA(Met) cytidine acetate ligase
					ackA	EUCAMar_02480	241728	242918	1	Acetate kinase
						EUCAMar_02490	243109	243579	1	hypothetical protein
					rpmF	EUCAMar_02500	243610	243786	1	50S ribosomal protein L32
					plsX	EUCAMar_02510	243844	244860	1	Phosphate acyltransferase
					acpP_1	EUCAMar_02520	244860	245084	1	Acyl carrier protein
					rnc	EUCAMar_02530	245207	245875	1	Ribonuclease 3
					smc_2	EUCAMar_02540	245893	249471	1	Chromosome partition protein Smc
					ftsY	EUCAMar_02550	249569	250504	1	Signal recognition particle receptor FtsY
						EUCAMar_02560	250666	251031	1	hypothetical protein
					ffh	EUCAMar_02570	251040	252386	1	Signal recognition particle protein
					rpsP	EUCAMar_02580	252436	252681	1	30S ribosomal protein S16
						EUCAMar_02590	252697	252927	1	hypothetical protein
					rimM	EUCAMar_02600	252999	253514	1	Ribosome maturation factor RimM
					trmD	EUCAMar_02610	253511	254200	1	tRNA (guanine-N(1)-)-methyltransferase
						EUCAMar_02620	254264	254704	-1	hypothetical protein
					rplS	EUCAMar_02630	254979	255320	1	50S ribosomal protein L19
					sipT	EUCAMar_02640	255374	255913	1	Signal peptidase I T
					rbgA	EUCAMar_02650	255915	256745	1	Ribosome biogenesis GTPase A
					rnhB	EUCAMar_02660	256732	257520	1	Ribonuclease HII
3	214382	226224	11842			EUCAMar_02160	214382	216004	-1	hypothetical protein	Predicted by at least one method
						EUCAMar_02170	215955	216650	-1	hypothetical protein
					bcgIB	EUCAMar_02180	216742	217815	-1	Restriction enzyme BgcI subunit beta
						EUCAMar_02190	217796	219598	-1	hypothetical protein
						EUCAMar_02200	219599	219991	-1	hypothetical protein
						EUCAMar_02210	219991	220233	-1	hypothetical protein
						EUCAMar_02220	220324	220881	-1	hypothetical protein
						EUCAMar_02230	221215	221493	1	hypothetical protein
						EUCAMar_02240	221528	223042	-1	hypothetical protein
						EUCAMar_02250	223042	223485	-1	hypothetical protein
						EUCAMar_02260	223767	224108	-1	hypothetical protein
						EUCAMar_02270	224125	225933	-1	hypothetical protein
						EUCAMar_02280	225946	226224	-1	hypothetical protein
4	237520	241582	4062			EUCAMar_02450	237520	238749	-1	Aminopeptidase 2	Predicted by at least one method
					pnbA_1	EUCAMar_02460	238761	240344	-1	Para-nitrobenzyl esterase
					tmcAL	EUCAMar_02470	240341	241582	-1	tRNA(Met) cytidine acetate ligase
5	245893	250504	4611		smc_2	EUCAMar_02540	245893	249471	1	Chromosome partition protein Smc	Predicted by at least one method
					ftsY	EUCAMar_02550	249569	250504	1	Signal recognition particle receptor FtsY
6	335985	352858	16873		porA_1	EUCAMar_03470	335985	337160	1	Pyruvate synthase subunit PorA	Predicted by at least one method
					porB_1	EUCAMar_03480	337172	338104	1	Pyruvate synthase subunit PorB
					ilvB_1	EUCAMar_03490	338139	339776	1	Acetolactate synthase large subunit
						EUCAMar_03500	340444	343437	1	hypothetical protein
						EUCAMar_03510	343440	345017	1	hypothetical protein
						EUCAMar_03520	345109	345885	1	hypothetical protein
						EUCAMar_03530	346159	346668	1	hypothetical protein
						EUCAMar_03540	346856	347296	1	hypothetical protein
						EUCAMar_03550	347320	347511	1	hypothetical protein
						EUCAMar_03560	347550	347810	1	hypothetical protein
						EUCAMar_03570	347807	348520	1	hypothetical protein
						EUCAMar_03580	348517	348810	1	hypothetical protein
						EUCAMar_03590	349069	349497	1	hypothetical protein
						EUCAMar_03600	349658	349879	1	hypothetical protein
					xerC_3	EUCAMar_03610	349955	351178	1	Tyrosine recombinase XerC
						EUCAMar_03620	351286	351963	-1	hypothetical protein
					cobB	EUCAMar_03630	352130	352858	1	NAD-dependent protein deacetylase
7	1136535	1140556	4021			EUCAMar_11290	1136535	1137086	-1	hypothetical protein	Predicted by at least one method
						EUCAMar_11300	1137179	1137595	-1	hypothetical protein
						EUCAMar_11310	1137653	1138528	-1	hypothetical protein
						EUCAMar_11320	1138534	1140177	-1	hypothetical protein
						EUCAMar_11330	1140191	1140556	-1	hypothetical protein
8	1151699	1198383	46684			EUCAMar_11440	1151699	1151911	-1	hypothetical protein	Predicted by at least one method
						EUCAMar_11450	1152244	1152411	-1	hypothetical protein
						EUCAMar_11460	1153056	1153307	-1	hypothetical protein
					srtA_1	EUCAMar_11470	1153344	1154165	-1	Sortase A
						EUCAMar_11480	1154204	1155754	-1	Fimbrial subunit type 1
						EUCAMar_11490	1155756	1157828	-1	hypothetical protein
						EUCAMar_11500	1158344	1162369	-1	hypothetical protein
						EUCAMar_11510	1162457	1162780	-1	hypothetical protein
					mtnX	EUCAMar_11520	1162905	1163555	-1	2-hydroxy-3-keto-5-methylthiopentenyl-1- phosphate phosphatase
						EUCAMar_11530	1163559	1164380	-1	hypothetical protein
					gatC_1	EUCAMar_11540	1164405	1165721	-1	PTS system galactitol-specific EIIC component
					gatB_1	EUCAMar_11550	1165742	1166017	-1	PTS system galactitol-specific EIIB component
					ysdC	EUCAMar_11560	1166014	1167126	-1	Putative aminopeptidase YsdC
						EUCAMar_11570	1167131	1167586	-1	hypothetical protein
						EUCAMar_11580	1167579	1169654	-1	hypothetical protein
					rpe_1	EUCAMar_11590	1169820	1170422	1	Ribulose-phosphate 3-epimerase
						EUCAMar_11600	1170629	1174552	-1	hypothetical protein
						EUCAMar_11610	1174803	1175891	-1	hypothetical protein
						EUCAMar_11620	1176134	1176451	-1	hypothetical protein
						EUCAMar_11630	1176566	1176847	-1	hypothetical protein
						EUCAMar_11640	1177070	1177513	-1	hypothetical protein
						EUCAMar_11650	1177568	1177729	-1	hypothetical protein
						EUCAMar_11660	1177784	1177948	-1	hypothetical protein
						EUCAMar_11670	1177964	1178062	-1	hypothetical protein
						EUCAMar_11680	1178095	1179000	-1	hypothetical protein
					noc_1	EUCAMar_11690	1179108	1180073	-1	Nucleoid occlusion protein
					soj_1	EUCAMar_11700	1180085	1180918	-1	Chromosome-partitioning ATPase Soj
						EUCAMar_11710	1181688	1181888	-1	hypothetical protein
						EUCAMar_11720	1182110	1182712	-1	hypothetical protein
						EUCAMar_11730	1183106	1187023	-1	hypothetical protein
					cbh_1	EUCAMar_11740	1187701	1188678	1	Choloylglycine hydrolase
						EUCAMar_11750	1190072	1191274	1	hypothetical protein
						EUCAMar_11760	1191676	1193010	1	hypothetical protein
					ybdM	EUCAMar_11770	1193003	1193539	1	putative protein YbdM
					srlR_3	EUCAMar_11780	1195001	1195855	1	Glucitol operon repressor
					hdpA	EUCAMar_11790	1196115	1196861	1	Dihydroxyacetone phosphatase
					xylB_3	EUCAMar_11800	1196893	1198383	1	Xylulose kinase
9	1530392	1534567	4175			EUCAMar_14880	1530392	1530973	-1	IS1595 family transposase ISBth19	Predicted by at least one method
						EUCAMar_14890	1531114	1531728	-1	hypothetical protein
						EUCAMar_14900	1531725	1532324	-1	hypothetical protein
					trmO	EUCAMar_14910	1532416	1532892	-1	tRNA (adenine(37)-N6)-methyltransferase
						EUCAMar_14920	1532982	1533548	-1	hypothetical protein
						EUCAMar_14930	1533553	1533789	-1	hypothetical protein
						EUCAMar_14940	1533831	1534064	-1	hypothetical protein
						EUCAMar_14950	1534104	1534346	-1	hypothetical protein
						EUCAMar_14960	1534343	1534567	-1	hypothetical protein
						EUCAMar_14970	1534555	1535214	-1	hypothetical protein
10	1542314	1546989	4675			EUCAMar_15040	1542314	1542508	1	hypothetical protein	Predicted by at least one method
						EUCAMar_15050	1542550	1543233	1	hypothetical protein
					mgtA_2	EUCAMar_15060	1543345	1546005	1	Magnesium-transporting ATPase, P-type 1
						EUCAMar_15070	1546021	1546527	1	hypothetical protein
						EUCAMar_15080	1546588	1546989	-1	hypothetical protein
11	2144872	2172493	27621			EUCAMar_21100	2144872	2145840	-1	hypothetical protein	Predicted by at least one method
						EUCAMar_21110	2145921	2146331	-1	hypothetical protein
					rsbP	EUCAMar_21120	2146768	2147544	1	Phosphoserine phosphatase RsbP
					ugtP_2	EUCAMar_21130	2147677	2148834	1	Processive diacylglycerol beta-glucosyltransferase
					rcsC_11	EUCAMar_21140	2148875	2152150	-1	Sensor histidine kinase RcsC
						EUCAMar_21150	2152230	2152619	-1	hypothetical protein
						EUCAMar_21160	2152751	2153692	-1	hypothetical protein
					mtgB_14	EUCAMar_21170	2153702	2155141	-1	Glycine betaine methyltransferase
					metH_9	EUCAMar_21180	2155153	2155779	-1	Methionine synthase
					acsE_3	EUCAMar_21190	2155809	2156606	-1	5-methyltetrahydrofolate:corrinoid/iron-sulfur protein co-methyltransferase
					metH_10	EUCAMar_21200	2156752	2157399	-1	Methionine synthase
					rhaR_6	EUCAMar_21210	2157435	2158697	-1	HTH-type transcriptional activator RhaR
						EUCAMar_21220	2159047	2159919	1	hypothetical protein
						EUCAMar_21230	2159956	2160510	-1	hypothetical protein
						EUCAMar_21240	2160582	2160812	-1	hypothetical protein
						EUCAMar_21250	2160872	2161096	-1	hypothetical protein
					rpoH_3	EUCAMar_21260	2161185	2161814	-1	RNA polymerase sigma factor RpoH
						EUCAMar_21270	2161824	2162024	-1	hypothetical protein
						EUCAMar_21280	2162021	2162632	-1	hypothetical protein
						EUCAMar_21290	2162629	2163006	-1	hypothetical protein
						EUCAMar_21300	2163151	2163699	-1	hypothetical protein
						EUCAMar_21310	2163807	2164481	-1	hypothetical protein
						EUCAMar_21320	2164557	2165126	-1	hypothetical protein
						EUCAMar_21330	2165196	2169839	-1	hypothetical protein
						EUCAMar_21340	2169870	2170637	-1	hypothetical protein
						EUCAMar_21350	2170723	2171259	-1	hypothetical protein
					xerC_8	EUCAMar_21360	2171579	2172493	-1	Tyrosine recombinase XerC
12	2412258	2417361	5103		leuA	EUCAMar_23550	2412258	2413916	1	2-isopropylmalate synthase	Predicted by at least one method
						EUCAMar_23560	2414116	2416830	1	hypothetical protein
						EUCAMar_23570	2417032	2417361	-1	hypothetical protein
13	2505301	2517957	12656		nadE_1	EUCAMar_24630	2505301	2507250	-1	Glutamine-dependent NAD(+) synthetase	Predicted by at least one method
					pyrG	EUCAMar_24640	2507788	2509410	-1	CTP synthase
						EUCAMar_24650	2509567	2514351	-1	hypothetical protein
						EUCAMar_24660	2514645	2516513	-1	hypothetical protein
						EUCAMar_24670	2516524	2517957	-1	hypothetical protein
14	2754371	2759578	5207			EUCAMar_26590	2754371	2755075	-1	hypothetical protein	Predicted by at least one method
					metH_11	EUCAMar_26600	2755082	2755714	-1	Methionine synthase
					fbp	EUCAMar_26610	2755964	2757952	1	Fructose-1,6-bisphosphatase class 3
						EUCAMar_26620	2758179	2759048	1	DegV domain-containing protein
						EUCAMar_26630	2759204	2759578	1	hypothetical protein
15	3202236	3230834	28598		soj_4	EUCAMar_30560	3202236	3203063	1	Sporulation initiation inhibitor protein Soj	Predicted by at least one method
					noc_3	EUCAMar_30570	3203017	3203943	1	Nucleoid occlusion protein
						EUCAMar_30580	3203998	3204579	1	hypothetical protein
						EUCAMar_30590	3204579	3204845	1	hypothetical protein
						EUCAMar_30600	3204838	3205125	1	hypothetical protein
						EUCAMar_30610	3205137	3205403	1	hypothetical protein
						EUCAMar_30620	3205375	3205953	1	hypothetical protein
						EUCAMar_30630	3205959	3206354	1	hypothetical protein
						EUCAMar_30640	3206378	3207385	1	hypothetical protein
						EUCAMar_30650	3207506	3207676	1	hypothetical protein
						EUCAMar_30660	3207648	3208094	1	hypothetical protein
						EUCAMar_30670	3208101	3208508	1	hypothetical protein
						EUCAMar_30680	3208658	3208984	1	hypothetical protein
						EUCAMar_30690	3208986	3210344	1	hypothetical protein
						EUCAMar_30700	3210328	3211215	1	hypothetical protein
						EUCAMar_30710	3211212	3212099	1	hypothetical protein
						EUCAMar_30720	3212108	3212302	1	hypothetical protein
						EUCAMar_30730	3212292	3213800	1	hypothetical protein
						EUCAMar_30740	3213890	3214273	1	hypothetical protein
						EUCAMar_30750	3214324	3215172	-1	hypothetical protein
						EUCAMar_30760	3215514	3215807	1	hypothetical protein
						EUCAMar_30770	3215791	3216096	1	hypothetical protein
						EUCAMar_30780	3216522	3217766	1	hypothetical protein
					dnaG_3	EUCAMar_30790	3217782	3218468	1	DNA primase
						EUCAMar_30800	3218428	3219786	1	hypothetical protein
						EUCAMar_30810	3220055	3220222	1	hypothetical protein
						EUCAMar_30820	3220294	3221946	1	hypothetical protein
						EUCAMar_30830	3222063	3222899	1	hypothetical protein
						EUCAMar_30840	3222896	3223483	1	hypothetical protein
						EUCAMar_30850	3223558	3224670	1	hypothetical protein
						EUCAMar_30860	3224751	3225209	1	hypothetical protein
						EUCAMar_30870	3225240	3225827	1	hypothetical protein
						EUCAMar_30880	3225868	3227073	1	hypothetical protein
						EUCAMar_30890	3227143	3227688	1	hypothetical protein
						EUCAMar_30900	3227748	3228161	1	hypothetical protein
						EUCAMar_30910	3228412	3228732	1	hypothetical protein
						EUCAMar_30920	3228698	3229051	1	hypothetical protein
						EUCAMar_30930	3229117	3229956	1	hypothetical protein
						EUCAMar_30940	3229983	3230363	-1	hypothetical protein
						EUCAMar_30950	3230454	3230834	1	hypothetical protein
						EUCAMar_30960	3230827	3233151	1	hypothetical protein
16	3382213	3419920	37707			EUCAMar_32450	3382213	3382440	1	hypothetical protein	Predicted by at least one method
						EUCAMar_32460	3382565	3382816	1	hypothetical protein
					xerC_12	EUCAMar_32470	3383686	3384765	1	Tyrosine recombinase XerC
						EUCAMar_32480	3384858	3385487	1	Cyclic di-GMP phosphodiesterase
						EUCAMar_32490	3385787	3391105	1	hypothetical protein
						EUCAMar_32500	3391213	3392670	1	hypothetical protein
						EUCAMar_32510	3392918	3399796	1	hypothetical protein
						EUCAMar_32520	3399890	3400174	1	hypothetical protein
						EUCAMar_32530	3400178	3403906	1	hypothetical protein
						EUCAMar_32540	3403978	3404664	1	hypothetical protein
						EUCAMar_32550	3404681	3405139	1	hypothetical protein
						EUCAMar_32560	3405270	3405818	1	hypothetical protein
						EUCAMar_32570	3405942	3406472	1	hypothetical protein
						EUCAMar_32580	3406603	3407175	1	hypothetical protein
						EUCAMar_32590	3407172	3407372	1	hypothetical protein
						EUCAMar_32600	3407382	3408017	1	hypothetical protein
						EUCAMar_32610	3408090	3408314	1	hypothetical protein
						EUCAMar_32620	3408347	3408577	1	hypothetical protein
						EUCAMar_32630	3408628	3409188	1	hypothetical protein
						EUCAMar_32640	3409647	3410450	1	hypothetical protein
						EUCAMar_32650	3410760	3412349	1	hypothetical protein
						EUCAMar_32660	3412327	3415932	1	hypothetical protein
						EUCAMar_32670	3415929	3416420	1	hypothetical protein
						EUCAMar_32680	3416512	3417045	1	hypothetical protein
						EUCAMar_32690	3417086	3417721	1	hypothetical protein
						EUCAMar_32700	3417768	3418310	1	hypothetical protein
						EUCAMar_32710	3418350	3418820	1	hypothetical protein
						EUCAMar_32720	3419023	3419307	1	hypothetical protein
						EUCAMar_32730	3419444	3419920	-1	hypothetical protein
17	3489116	3496178	7062			EUCAMar_33430	3489116	3490006	-1	DegV domain-containing protein	Predicted by at least one method
						EUCAMar_33440	3490419	3490799	1	hypothetical protein
						EUCAMar_33450	3491081	3491719	1	hypothetical protein
						EUCAMar_33460	3491810	3492649	1	hypothetical protein
						EUCAMar_33470	3492776	3493897	1	hypothetical protein
						EUCAMar_33480	3494287	3495711	-1	hypothetical protein
						EUCAMar_33490	3495963	3496178	-1	hypothetical protein
18	3567350	3572067	4717		fabG_3	EUCAMar_34100	3567350	3568153	1	3-oxoacyl-[acyl-carrier-protein] reductase FabG	Predicted by at least one method
					lyx_4	EUCAMar_34110	3568194	3569738	1	L-xylulose/3-keto-L-gulonate kinase
						EUCAMar_34120	3569821	3570759	1	hypothetical protein
						EUCAMar_34130	3570716	3571057	1	hypothetical protein
					deoR_5	EUCAMar_34140	3571105	3572067	-1	Deoxyribonucleoside regulator
19	3580922	3604003	23081		algC	EUCAMar_34210	3580922	3582406	1	Phosphomannomutase/phosphoglucomutase	Predicted by at least one method
						EUCAMar_34220	3582608	3584638	-1	hypothetical protein
					rcsC_14	EUCAMar_34230	3584750	3587137	-1	Sensor histidine kinase RcsC
						EUCAMar_34240	3587121	3588362	-1	hypothetical protein
						EUCAMar_34250	3588359	3589576	-1	hypothetical protein
						EUCAMar_34260	3589622	3591391	-1	hypothetical protein
						EUCAMar_34270	3591580	3592356	1	hypothetical protein
						EUCAMar_34280	3592462	3592935	1	hypothetical protein
						EUCAMar_34290	3592932	3593585	1	hypothetical protein
						EUCAMar_34300	3593585	3593761	1	hypothetical protein
						EUCAMar_34310	3593763	3594002	1	hypothetical protein
						EUCAMar_34320	3594040	3594276	1	hypothetical protein
						EUCAMar_34330	3594315	3594551	1	hypothetical protein
						EUCAMar_34340	3594575	3595150	1	hypothetical protein
						EUCAMar_34350	3595430	3598306	1	hypothetical protein
						EUCAMar_34360	3598323	3599702	1	hypothetical protein
						EUCAMar_34370	3599778	3601916	-1	hypothetical protein
						EUCAMar_34380	3602176	3603645	1	hypothetical protein
						EUCAMar_34390	3603686	3604003	1	hypothetical protein
20	3868727	3874124	5397			EUCAMar_36820	3868727	3869590	1	hypothetical protein	Predicted by at least one method
						EUCAMar_36830	3869587	3870195	1	hypothetical protein
						EUCAMar_36840	3870192	3870389	1	hypothetical protein
					sigI_2	EUCAMar_36850	3870404	3871000	1	RNA polymerase sigma factor SigI
					norR_12	EUCAMar_36860	3871097	3872506	-1	Anaerobic nitric oxide reductase transcription regulator NorR
					mtgB_29	EUCAMar_36870	3872667	3874124	-1	Glycine betaine methyltransferase
21	3906647	3911644	4997			EUCAMar_37220	3906647	3907186	-1	hypothetical protein	Predicted by at least one method
					polA	EUCAMar_37230	3907262	3909919	1	DNA polymerase I
					coaE	EUCAMar_37240	3909981	3910595	1	Dephospho-CoA kinase
						EUCAMar_37260	3910964	3911644	1	hypothetical protein
22	4217546	4242543	24997			EUCAMar_39960	4217546	4221985	1	hypothetical protein	Predicted by at least one method
						EUCAMar_39970	4222013	4225378	1	hypothetical protein
						EUCAMar_39980	4225712	4228018	-1	hypothetical protein
					xerC_15	EUCAMar_39990	4228269	4229180	1	Tyrosine recombinase XerC
						EUCAMar_40000	4229440	4232715	1	hypothetical protein
						EUCAMar_40010	4232725	4233192	1	hypothetical protein
						EUCAMar_40020	4233214	4233756	1	hypothetical protein
						EUCAMar_40030	4233770	4234309	1	hypothetical protein
						EUCAMar_40040	4234479	4234946	1	hypothetical protein
						EUCAMar_40050	4234956	4235306	1	hypothetical protein
						EUCAMar_40060	4235423	4235971	1	hypothetical protein
						EUCAMar_40070	4236094	4236660	1	hypothetical protein
						EUCAMar_40080	4236657	4237082	1	hypothetical protein
						EUCAMar_40090	4237079	4237705	1	hypothetical protein
						EUCAMar_40100	4237702	4237902	1	hypothetical protein
					sigI_3	EUCAMar_40110	4237911	4238498	1	RNA polymerase sigma factor SigI
						EUCAMar_40120	4238640	4238864	1	hypothetical protein
						EUCAMar_40130	4239007	4239411	1	hypothetical protein
						EUCAMar_40140	4239404	4239811	1	hypothetical protein
						EUCAMar_40150	4239815	4240456	1	hypothetical protein
						EUCAMar_40160	4240563	4240862	1	hypothetical protein
						EUCAMar_40170	4240877	4241035	1	hypothetical protein
						EUCAMar_40180	4241158	4242543	-1	hypothetical protein
